# Supplementary material for: Transcriptional and immunohistological assessment of immune infiltration in pancreatic cancer
Source: PLoS One. 2020 Aug 31;15(8):e0238380. doi: 10.1371/journal.pone.0238380 (PMC7458344; doi:10.1371/journal.pone.0238380)
Supplement: S1 Table — (TXT) [file pone.0238380.s005.txt]

GENE	CRI1428	CRI1450	CRI1431	CRI1455	CRI1479	CRI1482	CRI1504	CRI1503	CRI1510	CRI1515	CRI1577	CRI1578	CRI1571	CRI1596	CRI1627	CRI1783	CRI1705	CRI1770	CRI1776	CRI1848	CRI1853	CRI1861	CRI1877	CRI1901	CRI1944	CRI1964	CRI2026	CRI1096	CRI1144	CRI1156	CRI1193	CRI1365	CRI1360	CRI1362	CRI1397	CRI1188	CRI1221	CRI1189	CRI1105
IHC-CD3	0.332290631	0.474612605	0.214195271	1.077182627	0.705875925	0.402346218	0.515156999	0.364483018	0.137929824	0.166450153	0.684141782	0.31669488	0.94303148	0.673547121	0.748476599	0.439783363	1.119177006	0.611920566	0.513507305	0.440759972	0.537658175	0.337201192	0.660751407	0.488122194	0.746177619	0.422109091	0.564842997	0.319692635	0.479045874	0.62629107	0.32739867	0.430372708	0.719836842	0.239461856	0.891296078	1.064734146	0.284392566	0.843299134	0.343303433
IHC-CD8	0.177663961	0.215856676	0.095536561	0.690644819	0.291591309	0.268485915	0.225309717	0.260850121	0.088518031	0.131672547	0.372051591	0.167198608	0.186101886	0.250965065	0.309020803	0.212320166	0.639265364	0.249431866	0.250894753	0.232873551	0.256087694	0.25727736	0.463366434	0.301979789	0.526251502		0.266743937	0.118677275	0.347622838	0.293956144	0.220187451	0.161569452	0.357809191	0.093536753	0.477872526	0.450144499	0.161971787	0.675269786	0.182626161
IHC-CD68	0.653675827	0.347174586	0.431107692	1.001582704	0.402678403	0.249562465	0.428078546	0.144217887	0.240586914	0.735041697	0.564675827	0.42425431	0.991898261	0.335679926	0.541946418	0.502182459	0.628345843	0.616526642	0.66496042	0.523195897	0.782192208	0.391744717	0.458492108	0.604925285	0.292321177	0.721962088	0.893544332	0.295891926	0.315440904	0.376595135	0.447727245	0.656104911	0.199837864	0.30261579	0.3577129	0.702244046	0.30576622	0.462502336	0.33277742
A1BG	2.700414	2.269271	1.997106	1.371633	1.818431	1.573422	2.205162	1.597544	1.051013	2.51977	1.685165	2.025877	2.439235	3.45054	2.656267	1.79345	2.77999	1.513719	1.487072	1.007906	2.33043	0.617616	0.735612	2.07914	0.766256	2.405626	2.19151	0	3.353176	1.847591	6.461903	3.722553	1.691136	1.944533	3.237919	1.101119	0.44996	1.9129	1.485276
A1CF	0.247492	0.04562	0	0.178335	0.616238	0.223191	0.498324	0.72054	0	0.077836	0.109434	0	0	0.327549	0.350626	0.423259	0.441425	0.233457	0.187554	0.068742	0.224776	0	0	0.226889	0.055569	0.146856	0.135501	0.013624	0.139713	0.094577	0.003423	0.435597	0.078577	0	0	0.16239	0.271005	0.012906	0.106415
A2M	199.038808	254.920566	84.073626	201.415047	372.957034	294.337055	249.624105	112.750576	160.001002	248.515735	168.246371	158.046473	142.809634	307.680731	137.026635	175.90029	228.3461	178.413551	121.421192	118.654641	306.357716	225.210214	245.937955	209.256073	117.031956	327.744998	339.368056	352.906201	271.599451	263.899247	134.908343	299.517838	233.467555	224.394352	235.928811	198.113696	53.923712	299.866952	76.500929
A2ML1	0.014117	0.040975	11.312987	0.231211	0.126845	3.201239	12.428009	0.168968	41.673367	0.350804	0.390005	9.38557	4.44273	0.264761	0.410027	0.811779	0.225558	0.383174	0.024464	0.143233	0.292317	0.478948	1.113035	0.809002	0.170707	0.12696	0.131656	0.726377	5.566746	0.196244	0	0.099012	0.151216	2.846091	0.810761	0.120357	0.479896	0.107311	45.939845
A3GALT2	0.246329	1.363382	0	0.079973	0.02302	0.232701	0.2749	0.064139	0.027416	0.044635	0.258122	0.20819	0.533136	0.335093	0.247605	0.070191	0.129949	0	0.084846	0.053331	0.351787	0.217677	0.579876	0.482977	0.014643	0.121525	0.32844	0	0.315694	0.232511	0	0.183501	0.341008	0.10033	0.122662	0.062511	0.013706	0.081713	0.086628
A4GALT	6.43053	16.060063	16.15291	5.956893	8.567099	16.557019	11.355928	5.97641	19.044749	17.341627	5.457037	15.7767	8.891017	8.360336	12.781217	8.613236	8.837493	13.158511	2.907267	4.747666	11.974954	20.136438	15.474595	8.874997	3.426566	7.758564	9.78619	1.095241	19.792827	10.533773	7.71552	9.238081	5.300901	11.756709	13.395305	5.626699	2.580129	8.549062	16.659958
A4GNT	3.48728	1.501746	0.625064	3.440114	6.297506	4.103993	0.772326	8.360946	0.501562	3.941045	1.601684	0.90732	1.351826	0.956508	0.32517	0.539375	1.262035	2.067185	1.686976	2.982416	1.527357	0.787919	0.336089	0.62684	2.254618	18.840878	11.740989	0	2.179119	4.177623	12.543973	1.623915	2.211877	0.785287	0.539317	1.502626	1.618732	3.483859	0.464023
AAAS	49.305094	61.311963	48.887206	50.609462	87.791446	67.952224	51.471576	74.27338	47.449381	83.678614	56.649309	50.433708	56.603656	71.341855	44.358259	77.365676	58.386843	50.75438	39.105824	37.989209	47.837509	43.381198	49.150586	89.74578	25.120283	62.787301	115.886854	65.373501	61.596566	50.075716	6.132291	65.02581	46.041542	50.114351	71.458067	39.621353	17.537674	68.990274	86.767052
AACS	5.24953	10.412595	5.505818	5.330961	9.774304	6.698245	6.305421	7.89739	5.084916	4.549125	4.920587	6.746036	7.065673	4.079942	5.324863	7.769958	7.250996	4.395309	3.497841	2.708681	5.061015	2.003015	4.490121	4.609932	1.747494	8.260225	6.523646	7.826959	7.16786	6.378391	0	6.549543	5.317436	9.817781	6.91607	1.98167	1.597679	7.240388	2.337254
AADAC	3.990856	2.650153	11.028313	2.476563	20.30814	4.1775	2.762882	14.525432	10.019562	1.676704	10.485958	1.223808	1.305396	0.666112	4.4696	6.63853	1.212879	1.979497	4.644115	6.975906	1.047505	7.949812	3.547824	0.761215	2.202632	1.278114	8.100132	2.004864	1.453171	1.855863	0	4.52489	4.275591	5.81671	3.625805	1.984844	6.629876	1.058843	5.635047
AADACL2	0.489345	0.16425	3.783013	0.218478	1.595595	0.506274	0.019736	3.223344	0.425204	0.775515	0.357296	0.248835	0.054183	0.263586	0.619527	0.441707	0.208898	0.074481	0.013623	0.251372	0.141332	1.388606	1.6962	0.013473	0.009366	0.453082	0.422496	2.706003	0.674084	0.150621	0	0.875818	0.741187	0.649944	1.868811	0.388323	0.132622	0.197041	0.920496
AADACL3	0	0	0	0	0	0	0	0	0	0	0	0	0	0	0	0	0	0	0	0	0	0	0	0	0	0	0	0	0	0	0	0	0	0	0	0	0	0	0
AADACL4	0	0.064795	0.050821	0	0	0.014092	0	0.275126	0	0	0.036245	0	0	0.022691	0.130466	0.008534	0	0.023519	0.025795	0	0.120434	0	0	0.153049	0.035456	0.083627	0.169253	0	0.267278	0	0	0	0.063792	0.369504	0	0	0.016748	0	0.026415
AADAT	0.288489	0.670227	0.495691	0.078725	0.090248	1.44764	0.122035	0.761994	0.109576	0.881457	1.172069	0.11751	0.756931	1.471083	0.571641	0.881857	0.08536	0.153539	1.249852	0.48985	0.779181	0.748815	0	1.891786	0.341238	0.731792	0.679447	8.247254	0.09677	0.656318	0	0.309253	0.103007	0.605682	2.041053	0.245958	0.213475	0.724673	0.685758
AAED1	4.339868	5.465302	6.933836	6.473823	4.003087	9.865649	5.504314	3.109712	7.322314	7.592198	4.821418	5.902404	7.182925	11.008214	7.308375	6.905494	6.47061	6.362568	3.243795	2.144087	7.688894	12.606618	9.474173	8.439926	4.173239	3.928448	5.400995	9.554175	9.43758	5.210913	29.456484	5.28261	7.937545	8.603919	9.298831	5.211345	2.523325	6.252103	7.581038
AAGAB	1.76371	3.777947	0.931557	2.921452	4.917166	7.652426	1.825767	4.211196	4.506027	2.425719	3.004357	6.191112	4.373548	5.067516	2.112557	4.539257	4.798085	1.749432	1.371669	2.31828	2.47506	6.098088	0.416441	4.880537	1.556306	7.009987	2.467686	15.497568	2.376867	0.246554	12.643075	2.370421	10.720235	2.507502	4.674388	6.136786	1.801325	1.625398	3.865395
AAK1	4.696436	5.37324	5.008803	4.487917	7.132361	5.853591	4.639431	4.054104	5.004329	7.368539	5.763403	5.031626	6.295111	6.815961	5.411102	7.871238	6.264102	5.165643	3.307452	3.439922	5.531536	6.835731	6.888427	6.839714	2.811562	5.699514	5.182084	12.93765	7.225929	6.265546	9.008775	5.28979	5.990765	8.469112	7.002322	4.264976	2.978888	5.989971	5.004619
AAMDC	6.630235	12.27918	11.971642	5.617176	12.400035	14.123042	5.304042	6.550484	14.095783	15.925298	8.924596	16.780797	8.300859	12.174796	3.803655	10.074516	7.782245	7.244491	5.146963	0.308026	5.263258	9.699023	3.148935	11.394161	3.034045	7.144935	8.624288	9.346043	7.149269	11.517922	17.444729	10.227215	10.180012	10.71113	11.375762	6.135748	2.73805	9.764812	2.230945
AAMP	25.576183	39.921638	40.612763	27.07491	46.663514	42.610721	34.409636	43.441549	31.089342	37.281147	23.977775	50.920833	35.444228	38.421508	27.364295	57.83962	43.674302	36.736761	19.431186	16.570098	32.840943	22.811425	8.794119	34.620548	16.735826	34.029356	32.123194	33.341655	34.52005	39.471876	88.238779	36.344115	39.532395	35.985609	39.967022	19.717052	8.251885	32.187685	26.513103
AANAT	0	0	0.912475	0.135384	0.130863	0	0.182637	0	0	0.002104	0	0.140895	0.352626	0.114154	3.00E-06	0.205469	0	0	0	0	0	2.80E-05	0.462236	0	0.043773	0	0.530083	0.841327	0	0	0.712468	0.156738	0	0	0	0.276719	0.050149	0	0
AAR2	5.462743	9.642144	13.171856	7.156423	10.407198	9.244802	5.391504	9.534157	8.688068	8.731372	5.884319	11.054366	7.685898	13.010875	9.730096	13.321559	7.24407	10.166843	5.607495	4.508648	7.35523	6.540141	8.857452	10.450942	4.256711	9.925641	10.549134	0.155334	7.484746	9.401283	0.26257	8.949222	9.770196	11.979445	8.722555	4.566903	3.473089	9.546594	8.998531
AARD	0.039006	0.112935	0.088752	0.010627	0.146215	0.159332	0.01629	0.052554	0	0.203016	0.073937	0.079216	0.059658	0.019778	0.057416	0.089213	0.068961	0.020522	0	0.037759	0.040914	0.016636	0.060689	0.022209	0.061624	0.081782	0.013391	0	0.168977	0.106909	0	0.027795	0.333012	0.054035	0.12993	0.07735	0.071899	0.059337	0.046148
AARS	7.135858	8.330077	105.03544	6.607615	13.792439	131.213147	6.669872	102.220288	5.500723	111.960541	6.529709	8.868685	6.97067	106.538035	7.075666	11.817328	102.048211	116.661019	5.607155	4.740205	6.162326	4.721422	4.02061	154.899797	3.732253	9.982537	11.791732	100.067684	7.987205	7.469667	107.817008	7.197443	6.02707	6.290246	113.433011	6.090247	1.800808	9.049116	103.334142
AARS2	68.500679	87.832241	6.918429	81.772914	99.142705	8.306764	91.380967	11.390628	94.411366	14.648741	71.310591	89.272354	88.143034	8.294127	66.351552	313.323045	10.869936	9.509787	70.946206	58.005509	90.68101	64.018001	76.180805	7.796637	61.949823	91.885876	90.093906	15.458424	91.520484	82.123007	10.802974	84.501494	94.930735	98.72199	10.542369	75.270098	43.666525	88.106467	6.733915
AASDH	3.435944	2.251897	3.942588	4.291318	6.018798	4.334254	4.13993	3.366772	3.741539	7.451826	5.175748	4.956297	4.283163	4.133714	2.981551	5.431552	3.78535	6.451046	0.560542	0.248165	4.524151	6.700424	3.340287	4.2127	2.081222	2.436388	3.504489	0	5.435071	2.582792	0	4.635394	3.37	6.630556	2.804604	2.687909	0.011208	7.475232	5.551807
AASDHPPT	2.221835	2.906918	2.931136	2.972372	2.878776	2.893672	3.614003	2.636331	3.544386	2.762383	2.868601	3.008389	2.847914	4.170074	2.944974	2.716256	2.890776	3.632316	2.218014	1.278763	2.617815	2.457024	2.875566	3.36384	1.971921	2.370677	2.198231	2.40619	3.203291	2.307458	4.292614	3.476844	4.050914	2.917595	4.171786	3.122747	1.959261	3.071674	3.417921
AASS	24.734561	25.797308	16.201072	13.895881	25.844776	34.163847	9.774664	16.833386	11.335529	41.73162	35.211777	17.47241	20.400715	27.575853	17.150066	23.485888	24.094016	17.820625	22.279455	15.492019	36.332007	52.410091	43.515458	30.77996	30.377059	24.76973	20.947252	50.048085	41.202983	27.590959	55.00302	17.476782	44.607341	35.818634	31.742955	14.835763	25.032598	36.980822	10.717034
AATF	21.814831	40.98691	45.7893	34.134916	55.451774	43.198771	44.273405	45.836057	41.091512	40.528534	33.095684	44.896948	46.616782	44.021411	34.665171	69.90418	41.40164	31.516501	18.759233	16.558938	35.867573	27.467471	31.122516	41.010493	10.506875	33.358114	31.774928	51.293855	39.033497	32.788226	26.850078	45.234766	40.905674	42.924134	53.182946	22.678675	16.282953	37.78277	51.300621
AATK	0.641197	0.68196	0.629995	0.607606	0.772868	0.827543	0.230428	0.895666	0.207694	0.783213	0.516129	1.795475	0.847849	0.192208	1.518579	1.028442	1.266544	0.940484	0.910208	1.126403	0.517533	0.735475	0.933867	0.766385	0.685966	0.219489	1.135411	4.05746	0.825767	0.354495	0	0.597252	0.389798	0.658763	0.519344	0.731001	0.392334	0.508847	0.150455
ABAT	9.850985	7.710654	6.072165	15.311051	10.036138	8.929129	10.81971	11.908763	3.159075	7.848198	12.480166	7.601953	6.308459	10.242873	6.760521	8.813644	14.670488	5.490465	17.316568	17.233126	6.132317	7.941815	9.486509	10.694833	14.090968	10.457476	11.599509	4.569252	8.86491	9.554446	29.437882	14.217338	11.933268	7.014366	8.230918	11.809968	19.199959	13.275262	3.589726
ABCA10	6.102441	5.06958	2.264892	4.233153	9.762544	5.988731	2.815847	11.296235	2.825853	10.451386	10.873979	5.057546	3.546444	8.003594	4.8377	10.914878	8.65509	5.271831	2.41147	4.412658	7.378463	7.973416	11.358823	5.837329	4.907408	8.301398	6.809933	9.864878	8.89706	8.049305	27.903673	11.007435	5.515472	6.146632	15.431109	3.629771	3.47463	12.395668	1.374824
ABCA12	0.932177	0.448954	14.68668	0.728598	7.528912	3.547805	0.707962	19.05013	1.129656	2.657265	0.333138	3.143564	2.992648	5.139608	1.213794	0.881216	0.714637	2.906432	18.763176	0.512207	0.540728	1.76554	2.249971	3.144114	0.122149	2.601163	1.43656	0	4.542336	1.847164	0	1.172131	3.730416	2.491242	1.624561	0.264131	0.409757	0.78374	2.838394
ABCA1	0.262002	0.485981	5.4438	0.334867	13.351826	2.062354	0.864044	4.162472	0.9994	3.507534	0.555256	2.011466	1.530901	1.935106	1.081409	2.053346	0.173523	1.540293	0.08948	22.399604	1.07877	2.806986	0.944823	1.995594	22.817264	0.629335	0.504872	0.972254	2.163512	1.353254	0	0.789426	2.537599	5.422856	1.391295	0.080874	0.214555	1.811977	0.688042
ABCA13	33.275636	37.93265	49.218765	41.245913	41.883471	69.62231	43.237536	3.444873	80.619813	93.071758	39.954691	54.948737	48.940368	63.907566	51.538239	55.087209	49.011632	47.667613	0.113303	0.375352	68.319555	67.605328	48.236373	59.90671	0.196302	44.289904	68.00534	66.998733	67.327807	39.324886	98.104006	50.191949	48.724009	75.336921	56.579734	37.46024	8.076643	59.636528	63.263797
ABCA2	9.569643	11.723516	9.170222	4.505726	7.315274	13.801404	9.013709	6.042332	7.617611	7.110008	7.259865	10.161442	7.790765	8.447386	8.518571	7.7325	10.246792	3.832304	5.389826	5.829131	6.042255	1.517415	6.191444	7.237485	4.944803	11.353987	9.124939	8.467851	4.910626	8.506916	5.864589	11.57914	6.05979	8.224366	11.925625	3.347158	1.800917	12.283522	3.965416
ABCA3	8.689518	10.462108	2.445715	6.013542	7.595711	9.363995	9.085951	12.274797	2.620826	8.761721	6.52569	3.199501	7.831244	6.720315	6.311868	13.889648	16.876527	4.479281	8.122366	6.543318	6.470012	8.265132	7.261366	6.76517	3.332892	10.927711	10.448297	6.408972	7.393155	10.83831	5.459841	10.182982	6.017308	3.879876	7.616594	5.68203	3.985486	11.084773	3.244181
ABCA4	0.196358	0.130103	0.464855	0.313982	0.585549	0.231736	0.155775	0.356092	2.767282	0.370204	0.352105	0.382648	0.188999	0.546183	0.086748	0.250112	0.218276	0.219311	0.129414	0.153404	0.197686	0.344971	1.232206	0.08269	0.06417	0.227578	0.263889	0	0.311846	0.255728	0	0.254253	0.514484	0.398481	0.288967	0.157267	0.058014	0.139714	0.448598
ABCA5	9.955083	6.727097	6.462739	10.882025	14.962092	9.305304	6.884224	10.837021	2.831832	10.112895	14.901977	8.270827	7.442858	12.309706	5.882982	10.731644	10.140905	7.710245	9.654171	8.365567	9.076017	16.855772	12.12684	12.875836	10.501327	11.348233	8.272619	22.456179	11.670611	17.513982	22.301807	9.770726	12.778086	9.440848	13.823645	13.836679	14.385228	14.514356	7.077317
ABCA6	18.79501	16.475394	8.17344	13.729287	23.232106	22.899534	11.926359	18.785256	12.077738	26.199823	32.020398	15.252543	10.768635	27.570296	18.001954	24.958766	24.612237	18.90834	5.230472	10.807269	34.514722	30.166997	45.666835	20.865583	11.485985	20.060498	12.256515	33.256301	36.70023	17.116328	53.216901	30.128113	17.788231	30.23431	39.996582	10.398226	7.467307	40.399003	9.423747
ABCA7	6.892115	9.930305	6.200271	5.471013	6.952839	5.06567	5.34797	4.12037	5.038159	3.949383	4.40132	6.022961	7.420233	6.590892	8.367558	16.322336	6.35088	4.001798	3.006771	3.542645	4.793972	4.597091	3.789888	5.280376	1.271242	8.169649	8.128075	9.953516	5.976981	4.206003	7.30979	5.965824	5.800373	5.118728	7.590037	4.094299	1.312798	7.420374	7.241392
ABCA8	1.522309	3.614153	0.001101	2.83899	3.331843	3.00417	0.09158	3.325825	2.432019	1.345875	2.155587	4.031376	1.73398	3.198686	2.474319	4.240332	3.085424	1.597309	1.002958	0.710835	3.441214	2.521968	5.975367	4.035294	1.197227	2.778377	2.569399	0	5.878407	1.540681	4.046805	5.074453	4.162694	5.71442	2.10E-05	0.934517	0.789653	6.821996	0.576444
ABCA9	9.975523	10.374163	3.526675	6.446163	7.421492	12.722575	7.102154	12.862866	6.700554	15.80752	16.240656	11.352365	5.068661	15.975715	9.109155	14.346089	15.963352	7.05332	3.931675	8.032783	16.234851	18.226964	22.170317	9.172398	6.536484	10.697381	11.209236	33.610886	15.76586	9.292014	49.93749	19.621884	7.810018	13.005613	31.106912	6.252544	3.553668	20.442647	4.978747
ABCB1	0	0	0	0	0	0.055876	0	0.150779	0	0	0	0	0	0	0	0.034038	0.105431	0	0	0	0	0	0	0	0	0	0	0	0	0	0	0	0.46098	0	0	0	0	0	0
ABCB10	5.728639	7.97077	6.503914	6.985877	8.848532	8.529067	6.498452	8.338559	5.299321	9.62084	6.70861	6.183612	8.000954	13.390768	4.788776	9.436665	9.452423	8.554895	4.080464	3.346815	6.384189	8.032426	9.484712	9.763083	3.776016	11.240569	9.238991	2.731498	10.261011	8.229075	10.219504	7.37257	7.49115	8.455442	10.029283	5.577195	2.658495	8.669037	5.792802
ABCB11	0.350679	0.130757	2.66395	0.145177	0.076874	0.072899	0.385568	0.172588	0.180837	0.024993	0.387986	0.360935	0.089086	0.173787	0.235368	0.320728	0.137208	0.209957	0.039416	0.056255	0.307026	0.882022	0.021071	0.284191	0.008088	0.540608	0.009421	0	0.365239	0.157377	0	0.331533	0.34599	0.770094	0.198908	0	0.061743	0.35782	0.024296
ABCB4	0.610094	0.455013	4.043767	0.000247	2.330172	1.986846	0	0.433105	0.435064	1.20E-05	0	0.001323	2.38844	3.479333	0.512573	2.286657	0.428547	0.002132	0	0.509343	0.679422	0.738066	0	6.00E-06	0	1.264741	0.629406	0	2.861026	1.39081	0	1.688933	0.287624	0	0	0	0.473814	5.60516	0
ABCB5	0	0.049654	0	0.09549	0	0.054723	0	0.142177	0	0	0	0.099872	0	0.691091	0	0.222505	0	0	0	0	0.034498	0.181102	0	0.068074	0	0	0.020362	0	0	0.056807	0	0	0	0	0.124894	0	0	0.175272	0.084081
ABCB6	4.443252	3.926607	5.481334	1.367997	7.532665	6.772693	5.590722	5.437873	5.374703	9.091278	4.196824	1.479796	2.431227	6.861057	6.396673	9.366735	4.315018	5.112286	2.764143	2.843682	3.127812	2.95727	4.585259	4.417748	2.562874	4.781907	2.347013	0	2.598755	4.362774	0	6.951197	5.532528	7.559727	6.612019	3.42594	0.947194	8.013401	5.700265
ABCB7	12.623779	15.173699	19.219883	16.847586	33.450827	21.60656	14.952765	3.815491	12.807748	32.803656	15.361611	25.494217	25.824348	22.20352	14.916586	19.62458	7.989246	19.259681	8.760444	9.20506	14.527046	17.812813	22.627539	19.168728	11.07411	12.942162	10.087963	0	16.919491	22.462335	36.47263	14.816037	12.518902	10.406978	22.843181	13.972374	5.793448	13.747449	27.429611
ABCB8	0.890427	1.023037	0.542935	0.571141	0.513903	1.124801	0.825582	1.020928	0.448961	0.448882	0.170811	1.225888	0.92841	0.937853	1.004536	0.659505	1.277269	0.546536	0.672006	0.239096	0.604406	0.299449	0	0.5955	0.145145	1.078948	0.54182	0	0.640505	0.325478	0	0.737319	0.756066	0.143196	0.579921	0.639132	0.076948	0.325331	0.937996
ABCB9	0	0	0	0	0	0	0	0	0	0.011808	0	0.013675	0	0	0	0	4.00E-06	0	0	0	0	0	0	0	0	0	0	0	0	0	0	4.00E-06	0	0	0	0	0	0.161483	1.00E-06
ABCC10	3.133048	2.43915	2.873793	2.157393	3.525593	2.467612	2.483383	3.483835	1.760499	4.832154	2.286631	3.338527	2.745182	3.388825	2.270852	5.082991	2.798981	2.975962	2.526603	1.767596	3.319587	1.572068	4.239945	2.521238	1.367913	3.928655	3.876975	4.886145	3.939995	2.456771	7.003742	2.935207	1.891178	1.963828	5.575204	2.017821	0.270027	3.043816	2.6772
ABCC11	0	0	0	0	0	0.61405	0	0.903857	0	0	0	0	0.147868	0.043228	0	0.105397	0.122308	0	0.070032	0	0	0.165899	0	0	0.095811	0	0	0	0	0	0	0	0	0	0.03075	0	0	0	0
ABCC12	15.016485	0.018255	0	18.368051	19.45973	0.007901	17.271331	0.077949	0	0.023031	17.159455	0	0	19.317891	0	18.772789	0	19.98517	11.921559	11.807355	0	0	19.63943	0.014348	0.129156	0	0.065107	0	0.021038	17.578814	0	19.7947	0.017961	0	0	14.334104	0.173076	0	0.059704
ABCC1	0.012588	26.687493	25.321665	0.106333	0	25.38842	0.132596	21.802602	40.235452	32.883749	0.034048	31.842689	27.063866	0	29.394222	0.10091	28.989356	0.266908	0.021791	0.307967	26.169928	22.206915	0	22.737875	8.085346	23.739917	21.408179	25.989041	30.139159	0	44.468992	0.094341	27.546057	23.750671	37.715766	0.035726	4.484625	24.116472	20.406308
ABCC2	1.200404	2.279356	3.446361	2.134947	14.996927	6.968115	2.658406	2.913848	1.362605	6.604033	3.525577	2.520833	1.889466	4.296712	5.098648	4.112911	3.026155	5.35499	0.956505	1.597434	3.355589	3.8875	5.615526	2.623255	0.981092	2.537389	6.316113	2.113139	6.510078	3.238417	3.799982	1.919421	4.453627	4.949037	4.885968	1.847961	1.365754	3.183476	1.166636
ABCC3	54.032972	57.093319	53.625483	30.593484	141.865482	109.082073	69.120042	96.215623	53.39626	50.373805	36.783758	74.337389	70.728422	53.932813	31.579694	110.105545	73.222621	34.635946	43.418783	24.931919	20.982309	34.52498	14.853451	51.981579	13.452974	59.831375	40.371555	111.93991	44.199902	72.535307	12.039355	73.679523	61.534601	50.669417	55.803101	36.751184	20.134095	68.23224	33.413254
ABCC4	3.88937	4.893638	6.296521	3.802712	11.855228	8.386599	4.103613	2.887797	3.075321	6.608892	4.63676	5.033551	4.252916	6.804622	3.777696	7.686578	6.18701	8.99638	3.663943	2.208009	7.297783	6.765591	6.43549	6.844434	2.632429	4.398823	5.704312	0	8.738155	7.590038	12.229082	5.722611	8.883446	9.332338	5.196278	4.731107	1.90524	3.844594	5.054217
ABCC5	5.719202	8.037067	12.373447	4.984519	10.38259	7.995984	5.218161	6.048219	6.942828	20.240379	9.669863	7.673356	4.824186	10.30644	8.291445	10.778289	9.960225	7.580237	3.705567	3.577181	9.318796	11.649903	7.355676	10.945751	1.514094	9.172588	11.743561	15.874802	9.037634	9.634978	20.018627	12.487555	7.153694	11.58538	14.418771	4.815905	2.266645	8.738872	8.362607
ABCC6	0.280137	1.974849	2.452452	3.455802	3.806326	3.103504	2.974369	4.928142	1.43826	0.338426	2.461002	1.743053	2.499991	2.88846	1.999495	1.118365	0.303266	2.164303	6.902363	6.98157	1.895739	0.510884	0	2.009664	1.555832	1.953236	4.945741	0	1.422726	3.29749	0	3.915516	1.727312	4.76761	2.70321	6.222992	0	2.839894	0
ABCC8	12.518296	0.705491	0.01218	5.79278	4.40E-05	1.596262	0.625569	9.648274	0	0.097153	1.419443	1.910833	3.846686	6.262544	4.704054	2.122816	14.713156	6.00E-06	2.064162	1.510079	10.619649	0.486694	0	4.540888	2.515903	10.627344	0	3.797464	3.245818	4.592644	6.920099	7.781125	0.642389	0.00037	14.038329	0	2.357048	9.030149	1.841004
ABCC9	3.180226	3.088193	4.083281	3.99419	3.955162	4.910883	3.894195	6.364238	6.982063	9.042253	6.924045	4.87262	2.359019	6.625736	5.006516	4.803332	4.312518	2.011653	1.195863	2.46492	9.558439	8.6136	9.394857	3.676023	2.5783	4.654832	3.744313	9.62623	5.823422	5.730632	16.86166	7.125638	8.197549	12.538417	6.267924	2.351917	2.276078	6.902397	2.774876
ABCD1	5.168781	7.194092	5.495675	4.467818	5.538082	7.429151	9.915959	2.902678	3.434564	7.056355	4.478931	3.613271	8.214034	8.735426	4.113508	5.858359	6.884781	4.117002	4.669207	3.134673	3.888603	3.706608	4.491329	4.874065	2.072468	5.569362	7.69442	3.603042	5.94458	4.862064	12.69804	5.820035	6.376319	6.392349	5.130565	5.62432	1.520938	4.839304	5.919886
ABCD2	0.498838	0.388188	0.208469	0.673037	0.650393	0.271102	0.230716	0.457882	0.230162	0.897895	0.753646	0.539118	0.536788	0.631567	0.593273	0.471425	0.625413	0.728876	0.101804	0.12968	0.532326	0.424378	0.96594	0.409104	0.115227	0.520632	0.834893	5.42492	0.569419	0.258027	0	0.542784	0.815925	0.906459	1.331066	0.593951	0.055003	0.901857	0.678099
ABCD3	41.32812	71.594018	59.838985	60.960675	117.841665	56.641271	51.455223	96.124592	38.988347	57.698841	44.58031	79.923313	51.517719	71.671208	45.623722	83.399633	58.4043	37.796908	39.761284	26.024974	42.856609	59.403363	69.746043	64.35014	31.101387	61.549221	55.222549	42.526131	52.398994	67.935054	84.305546	69.080425	86.610477	76.976768	43.041835	49.579369	37.9488	67.295939	40.489425
ABCD4	0	0	0	0	0	0	0	0	0	0	0	0	0	0	0	0	0	0	0	0	0	0.974751	0	0	0	0	0	0	5.00E-06	0	0	0	0	0	0	0.120725	0	0	0
ABCE1	7.37783	9.232615	11.389922	9.576888	7.887984	11.564005	11.593368	14.74059	12.769227	8.093243	11.62465	13.781068	8.732568	17.16969	12.917603	14.162149	11.320041	7.09225	5.628826	4.55245	14.770625	13.6114	17.614158	18.255215	5.082985	8.665993	9.14022	19.663836	11.908769	13.403659	6.656654	12.63654	16.683609	15.524904	15.738501	9.272234	8.39476	14.355959	15.157567
ABCF1	18.568919	34.110754	39.41312	21.123637	38.540248	40.9702	31.737031	30.515739	28.919218	46.334087	22.25493	41.14468	30.095515	30.347457	31.709989	51.28435	35.235754	23.101297	17.270105	13.567002	28.401167	24.49999	17.373461	30.30118	11.083212	24.797066	28.528969	39.966053	34.451007	31.281908	28.416031	30.060773	26.657405	33.357566	31.8577	20.036096	8.836784	29.694456	31.583545
ABCF2	4.7723935	7.5120025	10.3846365	6.4965365	10.585883	10.4291185	10.2629645	10.9814085	9.246185	10.5773905	7.5818695	8.788446	7.145191	9.2486285	9.440127	13.9324455	8.4106865	9.3868285	3.6759575	3.6668425	11.2864725	7.4901	10.4812125	9.7322485	4.027265	8.6350255	6.8636185	2.6702905	12.4061085	6.853408	17.6455545	7.8499295	10.9604355	12.6221345	10.895832	5.3392845	3.436869	10.149974	9.197576
ABCF3	10.278932	14.430013	20.897774	12.662559	19.474346	15.90734	12.878263	21.862769	14.569235	21.52475	16.630399	19.468367	23.897954	13.551326	11.576533	32.166996	20.717926	5.908397	12.133651	7.652695	16.820872	10.689783	0	14.709251	6.865746	16.557985	16.60463	10.69656	17.15665	12.552715	15.948706	16.995892	16.088982	24.582494	22.2102	10.970038	4.645001	16.746997	16.338112
ABCG1	2.592375	13.206431	8.01821	9.242337	1.827854	13.508084	1.492857	1.384269	4.148054	12.986445	3.42146	5.81696	18.927047	1.452917	5.395298	8.460839	7.365847	3.691496	3.143114	1.037632	2.170404	1.849559	0	7.398794	3.104754	4.13087	9.366316	3.00E-06	7.920741	2.11782	12.266154	6.881735	4.801058	4.288144	7.799087	2.419249	0.448574	7.800424	7.606328
ABCG2	0	0.285751	0	0	0.204761	0	0	0	0	0.750897	0.475295	0.084436	0	0.180674	0	0	0	0.565714	0	0	0	0	2.041139	0	0.06985	0	0.081173	0	0	0.03316	0	0.014297	0	0.37194	0.137034	0	0	0	0
ABCG4	0	0	0	0	0	0	0	0	0	0	0	0	0	0	0	0	0	0	0	0	0	0	0	0	0	0	0	0	0	0	0	0	0	0	0	0	0	0	0
ABCG5	0.32653	0.624318	0.334742	0.506453	1.1858	1.645843	0.071959	1.531559	0.110749	1.982685	0.178616	0.308002	0.271902	2.102039	0.179892	0.985359	0.310601	0.775945	0.028235	0.373219	0.967344	0.713785	4.053902	0.509144	0.04836	0.295467	6.828324	0.979818	0.375296	0.752605	0	0.427753	0.514904	0.848242	0.631296	0.097183	0.170151	0.579142	0.014487
ABCG8	0.386806	0.241145	0.244201	0.322596	1.032298	1.299297	0.127039	2.636201	0.066531	1.044078	0.292998	0.399096	0.24142	1.152967	0.086445	1.072667	0.215756	1.811296	0.029082	0.140342	0.618951	0.28105	0	0.287366	0.034872	0.509305	5.973871	0	0.117633	0.566798	0	0.377648	0.350579	0.366867	0.220252	0.00715	0.033153	0.042106	0
ABHD10	1.531534	1.620901	2.521263	1.703875	2.432822	1.525419	1.93452	1.72963	2.320046	1.079507	1.965357	1.600596	1.842128	2.796233	1.443349	3.139497	1.941114	0.666819	0.925304	0.828255	1.047344	1.119095	3.968721	2.019807	0.969585	1.462565	1.507535	0	1.841916	1.741238	0	2.095353	2.075914	2.957208	1.834632	1.738571	0.821739	2.017165	2.105376
ABHD11	1.415077	1.726037	8.492747	2.324611	9.536268	8.225997	7.141989	11.46252	0.701329	5.604329	2.946054	1.51589	1.411522	3.878948	2.932791	5.439674	4.321275	1.435376	0.951276	1.166944	6.90E-05	3.073928	0	6.657135	0.829984	5.74433	4.283272	0	7.785841	2.887145	0	1.396361	1.965921	7.192811	5.999283	2.415056	1.114604	4.042573	1.569522
ABHD12	4.883497	8.28103	47.928879	1.714336	55.042135	2.126685	1.74757	37.472985	5.722511	64.48908	29.796159	9.348243	8.422321	60.811254	2.174518	35.746342	2.176962	1.836277	4.004625	1.871514	33.847587	55.708995	53.7803	63.246146	2.202184	40.906402	33.468704	70.795412	35.584157	47.288499	21.475598	43.410439	37.718043	54.111042	1.845347	1.590873	1.217087	33.809621	7.008481
ABHD1	25.401144	42.832649	2.795426	35.551286	0	66.083078	33.377836	0.032916	58.032847	0.300246	0	48.55867	44.836879	0.138829	24.521677	2.527268	49.895133	26.857988	28.981201	39.211261	2.975206	2.157273	0	0.508023	22.763194	0.113303	0	0	0.139177	0.126157	83.152842	0.175564	0.16002	0.343851	36.558389	45.010547	44.049927	0.227963	56.225015
ABHD12B	0.090751	0.142685	1.577665	0	3.002697	0	0	3.204482	0	3.955294	2.467118	0.200134	0	3.606033	0	0	0.290758	0	0.157268	0	0	3.616037	5.49022	4.628659	0	3.088697	2.261595	3.644104	2.626878	3.967498	0	3.858964	3.037245	3.215438	0	0.092902	0	4.092575	0.583965
ABHD13	1.638656	2.556606	2.597607	2.515488	3.755715	3.928185	2.164494	2.580739	2.031483	4.968503	3.31133	3.538327	2.379786	3.920263	2.360839	4.675178	2.04621	2.157693	1.209703	0.822591	2.068318	1.736433	4.884317	3.679161	1.044937	2.438691	3.793183	3.948888	4.050265	4.527001	3.669919	3.791463	3.310351	4.33611	2.983233	2.073737	1.207693	4.093089	3.61973
ABHD14A	2.174998	2.282456	0.927947	2.308742	2.280805	3.466988	1.791675	2.990145	0.924533	1.290216	1.884058	2.074924	1.433884	2.749097	0.577715	1.57943	1.667349	1.059992	1.276327	0.937588	1.583311	0.54717	3.472268	1.841124	1.377504	2.293122	2.720911	4.064891	1.864106	2.131842	2.599692	2.037568	1.318867	3.180973	2.108848	1.122612	1.074906	3.034056	1.347279
ABHD14B	0.655212	0.61766	1.186681	0.693762	0.988819	1.149921	1.020542	1.033948	0.603812	0.760524	0.245533	0.394853	0.422276	1.405088	0.966687	0.266531	0.618629	1.84069	0.305753	0.980339	0.786736	1.103122	0.202121	0.525121	0.339268	0.413861	0.770861	1.50442	0.492961	1.218891	0	0.515062	0.803622	0.653238	1.114899	0.431721	0.097886	1.350684	0.202556
ABHD15	1.687968	2.0349	1.32811	1.485803	2.835367	2.093855	1.573523	1.426413	1.265616	1.558136	1.638191	1.213952	1.689593	1.763615	1.50088	2.332031	2.626619	2.649478	0.959404	1.056717	1.196204	5.533974	1.070328	1.975478	0.835287	2.426642	2.207595	5.646769	2.038491	1.57251	0	1.810575	1.574398	1.639318	3.709731	1.443789	0.420204	1.696412	0.834758
ABHD16A	4.483715333	4.771740667	3.955321	4.830004	5.873563	5.411548667	5.249433	4.980003	3.883685333	7.698254333	3.668196667	6.095011	2.969521667	5.380557333	3.362719	6.979366	5.957717667	4.392402667	3.021136667	3.305233667	4.125230333	3.685679333	5.324765	5.263248667	2.703355667	5.057257333	4.770395	1.606575	6.147228667	3.635993667	1.864492667	5.650122667	2.987874667	5.617841667	5.502047	3.498841667	1.470439	6.676244	3.396975
ABHD16B	0.771083	1.156837	0.934699	0.660327	1.248241	0.517558	0.638893	1.311428	1.235338	1.666779	0.740198	0.936247	0.778636	0.874083	1.296701	1.964093	1.477426	1.112843	0.440186	0.530245	0.749596	0.685222	0.456859	0.747635	0.279009	0.849142	1.266089	0.672179	0.676436	0.875861	0	0.767569	0.614052	0.539916	1.79213	0.732337	0.124698	0.598802	1.017692
ABHD17A	18.240094	24.243137	14.901432	17.233034	22.498433	23.201865	14.618164	20.275572	15.071472	22.918613	12.226849	17.963522	24.025188	18.710408	19.448916	24.197018	29.362379	15.240659	11.523922	10.931423	15.171502	16.042833	13.885404	15.879326	6.79836	22.638297	23.257445	29.710365	19.001611	17.613623	21.85195	19.833088	15.813803	12.920397	33.006696	12.549112	3.398418	16.10773	16.275389
ABHD17B	4.075964	5.009733	6.779301	4.653381	6.004289	6.54715	4.105793	3.536707	5.874706	5.610382	3.580534	5.627544	4.269384	8.433036	7.267155	5.091916	4.510255	7.221816	2.69859	2.529538	5.181834	10.992849	0.956354	7.007817	2.635211	7.113799	8.091277	3.70744	7.470291	4.906019	6.271166	6.45802	8.62797	5.896715	7.184023	3.673722	1.515839	5.907371	7.286042
ABHD17C	3.334175	6.125804	7.3838	2.892402	4.057498	8.775828	5.229261	8.302448	8.047984	6.399381	1.885861	12.07251	6.136011	4.60985	4.382877	10.158415	23.301011	5.244642	0.546586	0.9104	1.51304	4.194357	4.941869	8.879946	1.135516	7.163341	8.513965	9.527998	3.481363	5.303708	0	4.199	8.57036	6.61875	3.273903	1.245953	0.3828	3.348777	4.858902
ABHD2	10.266106	16.66412	11.897685	7.357268	21.735854	19.903999	11.947875	20.416928	7.094657	11.281391	9.910592	17.887617	14.144343	8.289134	9.155021	13.996334	26.221111	12.462468	4.969137	5.069155	7.176015	11.019815	6.139843	13.6349	4.908581	13.952852	10.451096	16.290543	11.772139	12.679537	11.202213	8.956917	15.787603	10.047318	13.091779	7.124104	3.844593	16.230672	4.416745
ABHD3	4.639666	5.262691	6.773479	6.28341	17.023132	7.867293	4.42355	2.652677	6.033301	8.256326	4.850486	6.684728	5.92994	6.162703	6.214836	7.020786	5.470532	7.729183	2.216055	2.177591	4.275444	6.546118	3.248183	10.82715	1.971519	7.720147	6.699396	0	4.574068	20.277229	0	8.943272	6.672242	9.574748	4.363107	2.438526	1.030539	6.263736	5.158836
ABHD4	5.202669	4.871176	6.86999	4.707062	10.464635	10.793404	7.054563	3.825036	8.380363	9.087923	3.677305	5.947755	5.18015	8.90771	3.277663	7.157162	4.68151	4.898922	3.435375	2.427442	4.137928	3.238213	4.853487	8.406445	2.609632	5.635234	6.176671	9.074519	4.945361	4.278804	4.679715	6.099393	5.215849	6.629794	5.783973	5.033013	1.929151	4.258702	4.964375
ABHD5	4.99262	7.466552	4.951572	8.61834	5.072545	7.303507	6.306625	4.611116	5.126319	7.997926	5.112607	6.246366	10.702772	7.092566	6.232356	5.602164	5.948645	7.542682	3.504085	2.504867	7.598164	15.621556	8.819461	9.360683	2.515624	7.253659	5.987353	10.659193	10.981599	5.521011	5.378561	5.682636	5.925882	17.064355	7.721319	4.284181	2.381139	6.873134	5.779236
ABHD6	1.24681	2.344259	1.493203	0.532414	2.931819	3.279141	1.270871	1.496869	0.683013	3.430453	0.593179	1.50534	2.648807	2.867486	2.197277	1.242007	1.503303	2.164501	0.170716	0.514522	1.20774	2.019386	0	0.105473	0.623022	2.657638	1.083134	1.435842	3.000801	2.940612	0	1.963906	1.112069	2.877089	1.949508	0.117121	0.534183	1.216222	2.227715
ABHD8	1.541083	1.490072	1.67749	0.918093	1.617608	1.256826	1.510041	1.567345	0.702468	1.594656	1.106165	0.89007	1.178374	2.328301	0.655794	1.630868	1.21726	0.535355	0.746089	0.61017	0.735176	0.546404	1.093229	1.110825	0.608989	1.410348	1.826403	0.374785	1.29689	1.603725	0	1.214563	0.969191	1.42608	1.131154	1.281445	0.215048	1.248423	1.161964
ABI1	0.485375	0.487374	1.279618	3.484645	1.480492	0.133643	2.10E-05	2.329912	4.593025	2.722874	1.546322	2.800498	0.354309	0.812595	3.320424	0.877272	0.902346	0.142805	0.570517	4.30E-05	5.941562	3.547513	0.661039	2.150635	1.30E-05	0.019183	0.134457	0.283955	4.502781	2.212674	0	1.662	2.379453	6.062198	0.128505	0.003294	0.064129	0.002321	6.215378
ABI2	2.449393	2.984559	3.940049	2.502206	4.950869	4.074376	3.77352	3.32406	4.778058	4.326309	2.845464	3.284117	2.989068	3.842446	2.638337	4.847769	3.386704	2.546889	1.165327	1.218822	2.653257	2.814357	4.914398	4.189853	1.365701	2.715127	2.215552	12.630392	3.406805	5.154267	8.124957	4.664639	3.820744	3.684555	4.874029	2.376868	1.051668	3.869152	3.720254
ABI3	2.283538	2.877525	1.338155	2.400789	2.868995	0.983127	2.066343	1.19064	3.00E-06	2.151517	1.825667	2.183732	3.29377	4.314736	2.566155	2.643037	3.213707	2.08117	1.496285	1.326118	1.962369	1.470708	1.636194	1.59908	0.481119	3.04881	3.824894	8.90E-05	2.072122	1.85538	7.10E-05	2.63666	1.572536	2.555553	4.83116	1.958549	0.334019	2.8334	1.687599
ABI3BP	0.702313	3.621238	0.406611	4.03893	3.660611	5.451018	1.727966	8.672927	0.231108	4.839032	2.85107	4.967776	4.184613	1.984966	2.795443	3.552872	3.487998	0.000442	0.649978	2.60505	15.430767	9.684317	0.188246	2.926218	0	1.801977	1.825483	9.795199	11.078757	7.482454	0	3.945709	9.457531	8.560778	7.144134	4.227724	3.13483	3.248134	3.240146
ABL1	0.482662	1.564892	1.902122	0.980008	1.256547	1.866589	1.771633	1.206645	0.778284	1.14629	1.719701	1.641128	1.57572	1.551285	0.808153	1.526039	2.000102	1.769381	0.502643	0.504451	1.490602	0.710629	0.953066	1.242039	0.203497	1.897134	1.463778	7.252901	1.363558	1.678565	0.403866	1.265555	2.421709	2.076062	2.545584	0.978131	0.400489	2.052566	1.456451
ABL2	1.749553	4.99017	2.403313	2.796294	1.444453	6.956186	2.225445	4.164135	5.309357	3.572372	2.681993	3.06038	2.732773	4.430613	4.225484	3.889283	3.407943	2.249911	1.000933	2.542922	8.75466	7.116758	4.160678	6.015813	1.51933	3.567525	2.586292	13.57696	5.65265	3.404654	11.681077	2.220015	3.407787	3.445106	6.125273	1.989428	1.208882	3.525789	4.747884
ABLIM1	0.763301	1.236453	1.151711	1.226964	1.448923	1.42924	1.834314	1.177086	0.437947	0.965322	1.111024	0.514964	0.942227	0.680395	1.064045	1.032168	1.220018	0.718945	0.322992	0.732599	1.20454	0.2442	1.57549	1.263265	0.420305	0.253746	1.290094	0	0.435852	0.582805	0	1.285801	1.411067	1.333549	1.678417	0.32102	0.398385	0.172196	0.213657
ABLIM2	0.70225	0.755346	1.572	1.04143	0.86988	1.312606	0.164801	0.348581	0.129661	2.930422	0.136351	0.479578	0.614198	2.346689	1.378518	0.320366	0.805359	0.0056	0.381868	0.502205	0.318741	0.861116	0	1.143021	0.069099	1.080193	0.244771	0	0.874428	0.562611	0	1.12635	1.125113	1.332476	0.461035	0.132257	0.356391	1.286423	0.404705
ABLIM3	0.858422	2.372837	8.091783	1.064912	1.698348	2.671779	2.81546	0.70219	8.143174	3.031253	1.882704	5.989421	1.522024	2.240326	4.159057	3.099952	1.601056	1.040504	0.268724	0.695251	1.403082	3.808243	0.374183	3.047143	0.284031	1.210905	0.522021	0	2.857277	1.092944	24.713898	1.624667	2.043117	1.893254	4.814579	0.678656	0.550006	1.244535	2.077918
ABO	3.545971	4.290236	17.610499	4.258979	4.560556	8.023884	3.523609	6.024326	7.029217	13.859068	3.385369	11.784398	3.00161	2.285297	4.857167	3.369975	3.81325	6.801329	4.565702	2.858741	3.362629	7.320258	0.765089	4.667474	1.741223	7.973846	1.887205	13.281562	3.968305	5.448819	5.184748	8.332209	6.329282	6.07981	7.427656	1.466495	1.352804	8.495919	2.844798
ABR	2.461667	3.90643	6.665331	3.19774	4.453165	7.847229	2.89117	3.065963	4.530328	8.541276	3.86523	5.617261	4.968691	4.859063	6.017708	6.587462	6.7657	5.477831	2.823182	2.669778	4.271971	5.101904	2.801631	6.237417	1.827113	5.129033	7.092259	3.127237	4.612691	3.728807	0	6.340871	3.150084	9.48532	7.888623	4.263884	0.497063	3.250486	2.715457
ABRA	0	0.067873	0.177746	0.040345	0.182635	0.18382	0	0.050563	0.009179	0.311365	0.080095	0.118583	0.037301	0.098967	0.095428	0.116922	0.239985	0.077177	0	0.005892	0.021866	0.031328	0.07536	0.06948	0.005076	0.073464	0.184682	0	0.238339	0.07319	0	0.043418	0.104159	0.25831	0.093415	0.105043	0.027443	0.062017	0
ABRACL	5.614687	4.734315	6.262175	6.178439	6.884229	5.929192	6.544824	5.758258	8.067747	4.02856	4.244706	4.047386	7.471044	6.958035	6.440766	7.59314	5.92504	4.420481	2.538075	0.670841	4.501003	6.626888	3.821436	9.403499	1.516885	5.196577	6.342741	0	6.475744	8.009235	5.402511	5.941435	5.490166	9.803306	4.822922	3.620565	0.894857	5.00069	7.253947
ABRAXAS1	5.026567	3.899747	8.081017	5.846295	6.387716	4.664061	6.075334	4.545139	7.758927	11.046177	7.203368	5.639655	4.609175	7.68164	6.136403	7.630652	3.603498	2.253139	2.306254	1.777956	6.480786	7.8766	8.752045	5.719527	2.284941	2.580474	4.110839	38.204446	9.786839	8.920163	6.00E-06	5.765573	5.530754	7.416485	5.41408	3.634187	4.621877	7.313718	8.155317
ABRAXAS2	4.85425	7.554036	8.793657	7.769506	7.991794	7.555979	8.056191	7.470893	8.637304	8.37884	5.266464	10.978788	8.712062	9.211835	5.619194	13.155632	6.869164	5.185384	3.253124	2.158424	5.053129	6.266199	8.723342	8.384577	2.685969	5.404195	6.842205	1.912035	8.333623	7.924538	0.861699	9.104227	8.250754	8.241709	6.02752	5.84225	3.289184	7.683467	7.641417
ABT1	1.323354	2.560164	1.813378	1.398552	1.8691	2.258105	2.167654	2.005738	1.866837	2.52428	1.640155	3.072112	1.645068	2.701292	2.100698	3.038368	2.535282	1.743981	1.28239	0.821613	1.816831	1.453667	2.609854	1.584233	0.855576	1.823873	2.762182	0	1.840761	2.174629	5.521371	1.650132	1.939095	1.870802	2.36291	1.473967	0.394783	2.08204	2.434879
ABTB1	7.467494	15.735335	4.80483	5.131057	16.537439	10.572866	7.124365	8.28471	8.135177	14.557868	5.219744	8.45106	11.06826	6.409601	8.216299	8.567566	9.839714	12.467093	4.257267	4.673888	8.388092	10.701056	8.388756	7.907745	3.183703	7.207351	16.161517	0	7.639596	7.877608	0.592187	12.483842	9.134451	11.615245	17.966789	3.364033	2.135189	8.674296	5.742114
ABTB2	2.605462	4.071158	1.965894	2.194884	2.750824	11.540031	3.818993	3.256245	3.046715	4.247637	2.117617	4.046805	4.048522	2.881391	3.383245	7.664483	6.70257	2.648868	1.44584	1.445652	2.736385	3.267178	1.885925	4.980912	1.261672	3.586189	3.166945	7.370863	3.211875	4.655543	2.567455	4.411689	4.248294	2.331387	4.241048	1.033652	0.680886	3.503777	4.641326
ACAA1	15.682665	20.825834	11.261074	14.855963	19.679631	22.54899	22.534926	18.202261	12.493309	21.884847	9.574529	20.147825	19.558529	17.264545	13.961537	17.602663	18.306075	12.556935	15.400503	10.224617	12.664354	14.953387	9.925331	12.35583	8.733078	15.235263	23.015769	32.731858	15.928503	15.105401	0	15.84518	11.695847	17.816879	17.557691	13.997452	5.063004	16.423739	11.12449
ACAA2	14.110209	15.419968	10.259389	22.832374	13.96165	15.802903	22.886754	12.50056	17.852374	19.475853	15.003149	14.959825	13.07991	25.74855	14.396924	16.857756	18.490895	12.264109	13.988057	11.856675	14.805208	13.497471	16.701906	17.962456	11.504401	15.595839	18.965211	17.134011	18.56261	13.704522	6.553439	16.928113	18.286635	16.563042	19.446384	15.248181	6.456099	16.73753	10.007866
ACACA	2.172022	1.012416	4.296758	1.347646	4.676299	2.701917	1.211049	3.264669	1.823768	6.901604	2.866617	1.716794	0.756499	2.782297	2.236919	2.746627	2.299391	3.545073	2.779099	0.814109	3.999943	2.761448	0	1.99023	2.167724	1.999156	0.771977	0	3.741711	3.001935	0	2.154444	2.150028	4.180823	3.926909	1.346575	1.73794	3.076416	0.23394
ACACB	14.608055	15.077175	8.931443	15.10697	29.885118	18.066149	10.346873	16.936579	7.805568	26.297647	19.333542	8.164581	16.791196	16.262714	9.794372	12.894145	21.276709	14.790849	12.699845	11.28358	14.362842	11.312531	33.535562	12.035176	8.17741	19.305795	17.386599	33.192012	16.445735	14.559106	31.30728	15.592677	11.395065	12.186764	25.79593	11.128423	9.721025	23.343938	5.165788
ACAD10	1.851009	1.135323	1.467588	1.711194	1.732456	0.70603	0.300904	0.997949	2.497815	2.113017	1.229355	0.605257	0.74308	1.153982	2.079907	1.811094	2.281084	1.401339	1.960549	0.77115	1.04724	1.944654	0	1.30404	0.343973	1.83869	2.942604	9.957897	1.369135	3.442642	13.055843	1.640943	0.84612	0.337241	3.098674	0.48153	0.509411	1.392928	2.223913
ACAD8	15.704257	17.121061	14.665139	13.686537	23.577919	17.12796	15.775533	18.915804	13.171804	20.148597	15.336428	13.37805	13.904352	19.16941	13.619338	18.51418	15.921275	12.740568	13.018288	10.579133	13.679637	10.946835	25.173655	15.355013	10.28737	19.491884	17.876818	15.234421	16.594569	13.923436	11.67998	14.983392	16.736307	15.996047	21.116428	14.205268	6.083845	18.360857	16.444865
ACAD9	20.690591	34.241228	37.971229	23.114388	43.681583	39.028631	27.301073	36.748842	28.785475	41.389445	31.055786	27.204956	30.789532	38.193631	23.783968	36.09803	43.574288	23.12285	17.78928	11.804358	27.604476	21.822857	57.490278	36.951258	10.714386	34.677145	35.382599	0	22.049448	30.49821	145.852086	25.726602	39.711743	36.685493	32.121904	22.802305	12.163531	24.077143	37.125947
ACADL	12.724406	4.117378	4.069092	10.19217	2.143952	2.982538	6.474667	4.628013	0.521005	3.186097	12.367626	2.266488	1.702736	2.217553	2.38857	3.584575	6.439656	1.002061	22.321	14.263758	5.462216	4.414606	4.242503	3.391651	10.186656	3.124326	2.828806	0	2.863101	11.175275	0	6.429644	5.326173	2.872414	5.492956	13.415739	16.892746	11.40905	0.160412
ACADM	3.043935	3.022547	6.357337	4.382465	17.105104	1.998481	0.003038	4.921346	0	2.391288	6.939332	3.282548	2.137898	0.916424	0	5.582627	5.227783	2.00E-06	1.806437	2.446637	3.000982	4.333292	32.716892	4.330936	1.232341	2.812159	5.044799	0	1.579673	4.710239	0.247155	4.971459	0.973693	9.010844	4.488112	0.939766	4.028477	4.480667	0.560552
ACADS	8.267123	9.658804	4.853721	8.714191	18.118144	8.330896	13.013071	11.499471	7.436857	11.173843	6.813963	6.858674	9.034436	7.652152	7.087923	10.598374	12.324357	12.45598	8.581451	4.602157	6.506713	2.63393	0.001042	4.734448	4.438233	9.402712	14.463787	0.008403	5.973663	4.740127	0	10.567139	5.285714	8.942533	7.386066	6.748557	2.76672	6.870633	4.622415
ACADSB	4.318741	4.610114	6.270923	5.323355	7.357839	5.479313	3.922794	7.925689	3.05023	6.897246	5.145115	4.764178	5.092334	5.618037	4.140324	5.754336	4.547178	3.93523	3.350882	3.294548	4.410953	3.577546	5.751739	4.953169	2.584679	4.727873	6.748442	3.012962	5.194884	6.951495	0	5.255637	7.456414	6.93221	5.024039	4.716742	2.958235	6.291392	4.075022
ACADVL	91.647385	167.549829	13.06713	64.162486	117.583786	125.711228	134.053725	139.426154	110.984762	97.5072	41.575442	89.028717	148.608263	99.321598	73.174362	166.255747	136.178755	52.307896	164.912419	167.13126	69.018776	48.943411	128.700309	60.669827	33.683923	145.312103	195.577918	11.236042	65.907582	58.027584	0	92.05927	44.7301	17.275532	77.401402	64.840052	40.405205	71.545113	52.358742
ACAN	0.58212	1.592455	1.87553	0.639026	0.198728	0.958554	0.490643	0.493079	1.233074	0.668629	0.874735	0.737344	0.14197	1.486019	0.307667	0.293085	0.342329	1.516284	0.018281	0.228961	1.516578	1.648902	0.21382	0.159532	0.08349	1.407219	0.828834	0	1.921456	1.330671	0	1.382613	0.402244	1.375052	0.844378	0	0.12206	0.182032	0
ACAP1	4.747224	11.391723	4.842453	8.165807	7.912796	5.944413	5.533125	6.234382	4.886396	7.551925	10.927565	8.133882	15.217381	8.542472	12.497258	8.700052	14.193408	6.975049	3.103243	3.535291	9.978756	6.237067	7.022878	5.15182	2.201326	9.912786	13.516651	6.924205	11.562003	6.99455	11.184108	8.932325	8.805504	6.297244	17.527224	7.133146	1.15192	11.770711	4.234251
ACAP2	10.831378	13.820981	18.214928	13.720756	18.428285	18.261813	14.395102	11.241536	14.872336	19.748431	13.375248	20.02947	18.008373	19.967402	13.304501	27.031067	15.498984	12.134196	5.1129	5.500147	12.633815	15.976597	14.372042	18.890897	6.776103	12.473097	11.924499	28.53429	18.635157	16.902663	33.148082	16.563825	16.669965	23.936943	19.597348	11.936528	5.574645	16.457993	19.250451
ACAP3	6.422819	7.608732	4.665621	4.555045	5.440871	5.740633	5.981695	8.245746	7.489488	10.096644	5.474369	5.825104	7.009251	6.62371	7.950623	9.433213	8.353985	8.852269	4.565955	3.735188	6.463736	5.67358	3.57322	5.254554	3.180267	6.818142	7.769035	2.505455	7.467521	6.04885	14.73227	7.042051	5.482515	8.307168	9.610394	4.282042	1.216989	7.318587	6.532099
ACAT1	29.361167	26.472257	23.927929	45.532658	31.868201	25.437883	31.718292	26.373808	23.004296	38.177875	38.724395	24.807586	25.211159	45.819879	22.304974	22.046503	30.507484	13.89732	36.74713	21.823939	30.781718	27.687589	55.586122	28.86437	30.759376	27.099887	31.358712	80.421039	30.049965	34.061513	13.627845	37.163685	39.818334	35.438578	29.244264	60.334414	40.515019	41.133181	26.224102
ACAT2	8.855987	8.838905	7.854239	8.495328	11.682793	14.756287	7.40752	5.543899	3.135292	12.185124	4.21893	9.98461	11.797112	13.482614	5.689618	5.446322	10.066514	6.085977	3.45414	2.1956	7.013536	10.688942	4.079653	9.114508	2.286973	9.219435	5.482914	0	12.696574	8.092291	4.849321	8.163008	10.715633	14.621452	9.041417	7.684602	1.900965	9.587037	6.620793
ACBD3	12.022149	22.456398	22.862862	18.8905	20.457016	36.661747	19.252997	14.994818	21.939514	23.157334	13.486589	27.962526	23.55387	33.157397	15.709532	35.082941	19.45327	17.180301	7.963995	8.044498	14.874828	17.477062	12.810062	25.738777	8.054178	23.955319	23.843416	28.499767	22.370305	21.016287	18.439468	18.456795	22.809751	28.716705	20.874648	12.646557	6.87361	15.807628	23.127113
ACBD4	6.721672	5.276712	5.187375	4.657665	15.104561	7.162925	3.245743	8.929067	2.236356	10.000264	7.194984	8.444309	7.697575	3.055691	3.739202	17.161455	8.936934	3.469171	4.690166	2.884202	1.863311	2.710506	7.902736	6.337709	1.886885	4.902746	7.905101	0	4.42695	7.958816	0	7.262338	3.214355	5.241623	8.741405	2.482938	2.005596	8.096445	6.188446
ACBD5	0.16411	2.254638	0	0.015498	0	0.105264	0.008427	0.932913	0.544047	1.40E-05	0.008974	0.76376	1.457167	0.02209	1.187484	0.769752	2.64808	5.00E-05	1.276322	0.137601	0.264532	0	0	0.229967	7.60E-05	0.079144	0.329736	0	0	0	0	6.00E-06	0.000435	1.00E-06	0.090501	0.003308	0.007188	0.00014	0
ACBD6	27.190876	33.269993	61.24622	34.066439	52.485354	43.63457	28.348713	39.246031	42.528872	52.571876	33.518683	37.818115	30.299717	47.586176	30.969209	50.353392	36.609921	37.147827	18.1851	18.113292	30.584463	29.228751	38.447528	42.767168	14.544903	44.542645	30.188845	64.955963	46.688481	51.987323	21.890796	40.133292	34.697024	56.244902	43.606941	28.926814	15.350189	36.429641	46.259663
ACBD7	0.316208	0.283248	0.721881	0.355749	0.413184	0.22379	0.230202	0.279251	0.331415	0.395959	0.36016	0.613206	0.261427	0.360887	0.285246	0.418102	0.421871	0.025691	0.090681	0.095895	0.279055	0.157936	0.48789	0.251298	0.214809	0.146417	0.206889	0.281417	0.356631	0.324352	0	0.383025	0.558479	0.59667	0.355891	0.346529	0.141878	0.439286	0.369699
ACCS	14.577383	10.442356	10.626412	6.391381	16.516234	14.045062	8.582998	10.712525	6.048488	21.289762	20.003568	13.199177	13.298183	16.292658	10.92652	7.300281	20.132748	11.774092	9.356442	4.587483	7.912246	8.651092	9.930301	9.804092	4.348666	10.923905	16.656579	11.804382	19.951228	7.057681	54.538649	14.378019	11.56446	13.834274	16.355648	7.342506	3.400955	13.093735	11.093313
ACCSL	0.292567	0.055199	0.021666	0.041469	0.011912	0.059966	0.063799	0.037391	0	0.115896	0.061759	0.015448	0.014577	0.077354	0.129983	0.065423	0.056179	0	0.021973	0.027651	0.079808	0.065092	0	0.065168	0	0.026653	0.039334	0	0.113983	0.156645	0	0.081508	0.407528	0	0	0.10801	0	0.148373	0.090065
ACD	2.855585	3.805864	5.293923	2.039281	3.41091	4.465163	2.613158	4.632373	3.743551	4.420397	2.912342	2.905643	2.970362	3.890114	3.384657	5.365731	4.48047	4.808662	2.572582	2.126447	3.583231	4.099661	0.007412	4.017426	1.817365	4.640213	3.915788	0	4.612652	2.670871	0	3.464993	3.476425	3.850407	5.354723	2.830328	1.300282	4.816778	4.462106
ACE	11.172728	1.19705	2.554021	14.567902	21.20615	19.82391	15.201758	15.526813	12.158352	14.588522	12.102697	11.771575	2.767736	14.304426	13.669686	12.897053	1.335864	18.308696	1.163709	2.06775	13.023098	2.988869	4.179634	18.414246	0.480189	24.040005	11.167525	0	16.622936	16.870042	0	18.407818	16.439212	4.386414	11.80608	17.791487	0.578013	12.021162	19.051124
ACE2	2.244044	22.209836	9.164716	3.69696	18.473907	2.066177	3.687313	33.253166	0.313251	3.768454	3.139824	0.604949	23.120565	5.655953	3.833235	35.685405	21.49298	2.883076	7.319406	6.749846	3.495297	9.532527	9.034194	1.708269	5.024213	4.207467	26.981147	22.782655	3.781592	3.0691	21.773713	3.571361	1.465636	27.12956	0.854801	0.85574	3.484119	3.11344	0.156335
ACER1	0.09154	0.158413	0	0.037172	0.256712	0.108063	0	0.084972	0	0.539527	0.221485	0.027654	0.339189	0.1731	0	0.156569	0	0.071507	0.019715	0.016525	0.040878	0	0.430324	0.117082	0	0.080537	0.070467	0	0.158155	0.092774	0	0.146201	0.121901	0.046705	0.056991	0.096846	0	0.037983	0
ACER2	1.947701	2.957449	1.450411	1.385792	2.397251	1.134832	0.807978	1.821651	2.574264	2.171583	1.521521	1.866299	1.779161	2.109893	1.218693	1.244089	3.544231	1.524708	0.946999	1.243305	1.341383	2.545699	2.740116	3.335023	0.806249	7.054405	2.124798	0.804756	1.634358	1.690585	0	1.631309	1.881709	1.333547	1.639188	0.904705	0.727258	4.165866	0.402636
ACER3	2.008209	2.117895	2.471903	2.247228	2.450422	2.692657	1.843554	1.695811	1.445528	3.145484	1.713303	3.494058	2.902276	3.139544	2.470131	2.343619	2.921927	1.559708	0.747029	0.871949	1.541988	3.402589	3.266766	3.441062	0.892236	2.807156	1.765414	9.90E-05	3.00988	2.238646	0	3.307088	2.867292	2.442208	2.500669	2.218814	1.230964	2.291376	2.372799
ACIN1	13.016243	15.925671	18.982554	6.395673	12.996781	16.519941	11.406166	25.914313	6.478229	25.209326	19.120421	11.921534	25.077112	9.108038	0.706097	10.624398	12.667149	4.863337	10.099861	8.056365	3.191469	12.631228	15.224075	16.874023	6.315131	8.990202	11.894182	0	15.496606	14.01843	0.00622	3.620765	7.313114	5.086894	15.872163	13.989033	5.165082	14.496259	4.56724
ACKR1	3.344162	6.701378	0.019564	6.13037	9.668112	7.335578	1.120898	8.967702	2.310546	8.842901	3.544042	2.399158	3.306816	5.312987	5.449852	5.05553	4.282321	3.798857	1.306172	4.858591	6.030061	8.389552	25.683617	3.000995	1.150546	4.997519	6.003301	1.343212	4.923553	2.498101	1.393034	3.222767	9.925109	7.683074	7.940847	2.438155	1.160445	5.604701	0.449097
ACKR2	0.383915	0.478219	0.32987	0.477806	0.278382	0.813983	0.312867	0.780626	0.159887	0.329874	0.586378	0.635487	0.367759	0.914208	0.659407	0.712459	0.548393	0.535218	0.305698	0.304223	0.817816	0.618288	0.732746	0.471158	0.220936	0.489607	0.413387	0.386795	1.204012	0.654698	0	0.775202	0.858766	0.407639	0.488651	0.377321	0.182929	0.87217	0.201793
ACKR3	5.099426	5.051383	17.745488	4.557881	2.953658	12.994874	6.200356	4.270647	16.269999	8.804676	5.54626	6.528749	7.146014	6.303616	6.078874	4.425942	3.267706	4.106229	5.552633	3.973205	4.359011	7.094738	9.231152	12.183651	5.41374	3.238214	4.015287	8.388934	10.994014	3.250684	15.129173	5.855527	5.808298	7.814566	9.775154	3.584282	2.500068	4.242659	11.848733
ACKR4	6.7962	9.537535	13.656889	9.143552	12.628326	9.95947	5.571533	9.963106	16.790664	18.174559	11.884889	11.901112	12.007369	11.598018	9.167028	13.8295	8.910106	10.255926	2.615994	4.233603	9.100972	11.258047	19.951353	14.052522	3.746808	6.02199	8.099352	27.68706	15.094897	15.915393	35.594077	10.749096	12.285309	17.229205	7.77783	6.096554	4.706393	8.964538	19.852994
ACLY	8.37846	17.222798	12.28961	21.610094	15.654866	29.207962	27.415921	25.978939	22.881603	13.678355	11.430236	19.5271	16.891577	20.199194	15.464985	24.953905	19.662168	10.695621	5.290526	8.622922	9.783227	13.909115	15.519703	22.56659	5.986773	16.568551	16.718389	52.358279	19.775636	17.40402	0.018789	16.137497	11.633586	13.397622	21.223039	12.667057	5.465609	20.689858	20.675046
ACMSD	1.322727	0.560609	2.851837	2.238116	2.232747	1.483686	1.32197	2.671985	1.435478	1.094916	1.912674	1.176902	2.680605	3.168721	2.18664	9.214493	1.347592	0.663798	0.356972	0.665913	1.48033	1.239129	1.549385	1.419515	0.541657	1.657978	2.703897	0	3.864658	2.797165	0	2.394678	2.881955	3.520488	0.156485	2.134242	0.694638	2.358736	0.617262
ACO1	11.558043	17.177883	22.932452	17.79585	15.418628	28.892144	14.444905	11.470496	21.462801	17.735176	13.963002	15.278882	11.922094	22.0646	16.2216	13.574801	14.561849	11.951098	10.598867	9.821154	19.933445	15.374768	15.892828	16.246921	8.802799	29.352896	20.312913	33.008947	18.976431	16.334026	31.846893	19.626958	18.90816	27.230254	20.90559	17.077855	11.535625	17.176211	17.165293
ACO2	26.787339	43.052167	41.489225	33.863001	57.267114	60.862842	38.347297	59.552611	35.046404	53.119515	29.681709	56.34144	42.416608	50.463236	33.704825	58.138976	54.488631	29.827637	25.753405	19.824668	31.187483	24.194891	61.836511	32.158689	16.081659	49.900777	51.113809	46.593227	38.078991	40.643301	74.257281	36.158388	44.323175	45.489778	49.593636	24.691614	13.674967	34.190817	34.014822
ACOD1	0	0.037964	0.223665	0.035654	0	0.072113	0.027455	0.040086	0	0	0.008849	0.026569	0	0.149677	0	0	0	0	0	0	0	0	0.381359	0.028004	0.006479	0.007624	0.022548	0	0.043593	0.029976	0	0	0	0	0	0	0.006144	0.063788	0.058098
ACOT11	1.712961	4.164152	2.007328	1.74726	3.737885	4.897396	3.408654	5.252243	3.64675	4.071665	1.64742	2.700028	3.490136	2.082799	2.313702	3.160057	3.151907	1.462461	0.705423	0.680268	1.843298	1.688617	2.615173	2.64027	0.633981	2.560885	4.514823	0.616735	2.274595	4.522253	6.903555	4.565727	2.232106	3.114346	1.687774	0.963646	0.526994	2.339942	1.740393
ACOT12	0.011537	0.040067	0	0.084663	0	0.043502	0	0.076212	0.312035	0.063105	0.018679	0	0.066143	0.0351	0.118088	0.079139	0.071368	0	0.019935	0.016726	0.010345	0.059116	0	0.187202	0.013679	0.072458	0.023795	0	0.091985	0	0	0	0.012324	0.023876	0.014385	0	0.038897	0.057701	0.102178
ACOT13	1.142541	1.589633	2.123164	1.488213	1.630972	1.83101	1.871448	2.125061	1.747188	1.873509	1.302232	2.288926	1.552432	1.658707	1.357027	1.327023	1.169988	1.187947	1.005037	0.553468	1.40344	1.536807	2.881016	1.653402	0.710295	1.101517	1.134937	5.869996	1.426188	1.455831	0	2.150073	1.270254	2.404312	1.352544	1.240464	0.907649	1.26853	1.602161
ACOT2	14.472495	16.040075	14.376746	18.970508	12.246667	23.718084	18.213014	12.308458	15.49779	21.742562	12.639154	18.354788	20.464704	17.46804	11.344257	15.700164	16.952025	11.225759	10.80992	6.629922	18.053156	15.215748	19.491233	16.685713	7.532622	16.681501	24.470769	10.287506	13.003479	14.977358	5.673387	15.990544	19.603403	18.891273	19.378262	10.605133	5.491921	18.288167	16.434951
ACOT4	0.890208	0.672587	2.222956	1.356688	0.65864	1.787416	1.941386	0.745119	2.517374	1.359469	0.569002	0.836291	1.561797	2.551898	0.773757	1.697844	1.381517	0.791458	0.619798	0.197562	1.003221	1.320088	0.334986	1.384855	0.689869	1.024167	0.59158	0	0.842286	1.254812	0	1.425354	0.321876	0.97717	1.163254	0.828606	0.466946	1.398746	2.412262
ACOT6	0.050391	0.108928	0.382949	0.347577	0.211887	0.095215	0	0.225059	0.700683	0.410781	0.304579	0.030412	0	0.342651	0.361521	0.272782	0.243628	0.353497	0.216927	0	0	0.031787	0	0.2792	0.044936	0.373061	0.025835	0	0.074481	0.407413	0	0.697023	0.053654	0.205102	0.125455	0.106545	0.070065	0.334243	0.310024
ACOT7	0.772824	1.955512	0.354195	1.180267	0.848176	1.217299	1.812524	0.4969	1.133135	0.906441	0.2569	0.765303	0.180328	0.629354	0.577278	1.124717	1.240917	2.26825	0.557444	0.295341	0.781208	0.480529	0	0.385844	0.211764	0.391693	1.137061	0	1.067361	0.555669	0	0.782796	1.779449	0.527607	0.730009	0.044085	0.163653	0.596917	1.97448
ACOT8	4.123298	4.7129	5.153192	3.513316	6.277778	5.057254	4.317352	5.108526	4.262136	7.367492	3.38597	3.503573	4.133204	5.171127	3.698428	7.288651	5.006311	2.357082	1.893529	1.988955	2.646977	2.714135	4.457822	4.021206	1.732521	4.182526	4.348642	6.114072	3.75873	4.034496	0.608858	4.184065	3.28992	4.893377	5.385342	1.75237	0.889759	5.03196	6.834641
ACOT9	4.313074	13.464958	14.926825	14.722357	11.158916	19.179464	8.727127	9.887924	14.880583	23.152189	11.354257	16.398027	12.047984	20.544265	15.753397	12.610021	7.711415	7.006897	2.904825	3.507843	19.631355	18.612744	28.042744	22.702447	8.527936	11.559867	10.216426	4.053756	26.717022	11.596048	0	5.582496	17.400374	20.141564	23.629124	8.530252	3.241198	15.920513	12.019289
ACOX1	10.054617	13.023943	11.312991	12.627194	23.804636	32.846542	13.502543	24.558155	10.162736	14.503507	12.171407	14.903937	12.790673	15.420569	7.108204	13.109919	17.521276	14.74913	10.862895	9.738293	9.511155	9.445277	16.713699	19.004227	7.762866	20.657147	26.001331	29.898195	11.909029	15.444309	20.955453	12.841081	20.176534	16.158679	16.733433	10.803513	6.397718	13.836499	6.183868
ACOX2	3.992511	2.726768	2.578204	3.12926	10.872516	3.688532	2.294101	5.085011	1.771666	9.469087	4.433512	2.481391	2.465408	5.376458	2.386802	3.584567	4.658225	3.460133	2.009463	1.479904	3.485305	2.895807	10.076019	3.184148	2.104432	2.932855	4.666924	16.819496	4.758212	5.172795	0	4.823176	3.648142	5.28962	4.917816	1.967584	1.6337	4.524818	2.278402
ACOX3	8.014948	7.684862	8.798425	6.804712	7.832662	7.037689	5.751684	8.014772	4.423947	11.343864	5.514296	9.753267	8.842253	8.607455	5.679049	8.270881	8.366783	7.595845	7.078796	6.269934	5.737415	9.691332	3.619861	6.61472	4.462194	5.337774	13.006315	0	8.382365	9.223506	0	7.435578	6.015286	6.44654	12.089528	7.652161	3.906787	10.778432	6.204575
ACOXL	0.600036	0.959794	0.552771	0.458506	1.008393	0.269257	0.119785	0.251146	0.537694	0.156437	1.087822	1.251126	1.268089	4.539242	1.815556	0.588265	1.735186	0.361661	0.214053	0.193444	2.18783	1.308428	0.022128	1.855009	0.349927	1.738706	4.236854	1.143141	0.713111	2.15882	0	0.763586	2.392074	1.027526	1.080903	0.647643	0.310876	0.444936	0.912026
ACP1	9.036421	9.752178	11.964476	4.603072	15.303437	7.196982	11.695483	7.760276	13.416407	9.35705	8.576444	15.405797	9.318676	13.444798	5.192974	7.510785	9.957649	5.746641	3.893398	3.975548	5.960695	5.213258	2.597147	10.213072	2.413343	8.135327	7.61063	16.629626	7.95396	8.141842	23.323872	8.990708	12.004922	9.576293	11.02708	6.991515	6.069972	5.14136	18.109301
ACP2	3.3409	1.844848	2.383683	2.006794	2.851078	3.282973	2.258542	2.813874	3.362428	5.137164	2.057325	3.444837	1.358859	4.134104	2.398598	5.570915	4.00572	2.876292	2.900256	2.169784	3.058056	2.756711	4.029578	2.479302	1.41927	2.277901	2.037889	0	3.420298	1.50123	0	2.891017	2.753368	3.791155	2.743869	2.157499	1.542723	3.434503	2.341091
ACP4	0.285451	0.695709	1.468617	0.725732	1.602414	0.370369	0.267155	0.896217	0.659493	1.945875	0.821509	1.167039	0.265093	0.838715	0.594767	1.018334	0.943645	0.308059	0.477059	0.61943	1.500423	0.953104	2.46324	0.289234	0.137673	0.938184	0.623899	2.140697	1.432673	0.606443	0	0.494629	0.551847	1.025805	0.97802	0.58984	0.289342	0.979084	0.157448
ACP5	0	0	0	0.333245	0.38202	0.189375	0	0	0	0	0	0	2.112558	0	0	0	0.541996	0	0	0.740556	0	0	0	0	0	0	0	0	0	0	0	0	0	0	0.508225	0	0	0	0
ACP6	3.25576	7.881287	8.051543	8.023676	8.574104	6.370671	6.41849	12.451252	6.841945	10.029436	6.591276	9.165688	4.162604	7.377837	5.926032	9.490987	5.480982	4.234006	4.831523	3.113876	1.796877	7.368408	3.115617	10.226421	2.928766	8.847975	6.599853	0.000641	4.809012	6.252684	0.000734	3.068776	3.464969	4.744252	7.586901	1.645876	2.562515	6.527796	4.817768
ACP7	0.074607	0.144209	0.187762	0.085097	0.431808	0.145263	0.171053	0.24915	3.879753	0.221143	0.146559	0.119984	0.128492	0.247411	0.224517	0.24066	0.228307	0.095722	0.039048	0.079097	0.144561	0.136792	0.140374	0.153127	0.079696	0.236622	0.134318	0	0.275686	0.196977	0	0.116538	0.233844	0.06467	0.385544	0.216324	0.145666	0.127323	0.652595
ACPP	2.469716	2.30411	1.541445	4.499267	3.143095	2.741958	3.827824	2.159214	1.188212	4.637668	3.997887	1.430584	3.667869	4.913786	5.004605	1.763502	5.596752	1.551107	1.117971	1.242977	3.618408	3.220334	2.242638	3.94522	1.538508	5.720599	2.32555	0	3.20885	2.156007	0	5.207092	2.468163	1.837549	1.385553	2.462633	1.683985	3.360751	3.192857
ACR	0.139986	0.530773	0.505009	0.427131	0.720383	0.709965	0.480535	0.264903	0.176466	0.318138	0.296884	0.148403	0.280052	0.371565	0.380625	0.199773	0.647956	0.08243	0.03019	0.177219	0.109602	0.356253	1.842125	0.209038	0.041545	0.564226	0.324005	1.499731	0.867635	0.11901	0	0.261252	0.615958	0.683006	0.436038	0.252201	0.088094	0.538415	0.061782
ACRBP	2.825241	2.102037	0.510543	1.176443	2.038804	1.960168	1.887147	1.828089	1.322268	1.917101	3.533709	1.188503	2.158883	1.041502	1.768755	2.649255	2.085395	1.717791	1.267765	1.506798	1.688457	2.520443	1.623468	2.287193	0.725161	2.262887	2.610075	2.516234	2.704421	1.306106	0	2.050955	1.201769	1.188608	3.507048	1.558005	1.27759	3.088161	1.017793
ACRV1	0	0	0	0	0	0.85208	0	0.464655	0	0	0	0	0.114672	0.285945	0	0	0	0	0	0	0	1.165729	0	0	0	0.439478	0	0	0.537363	0	0	0	0	0	0	0	0	0	0
ACSBG1	0.000475	0.000322	0.299898	0.000671	0.000182	0.000426	0	0.120049	0.000127	0.001076	0.000454	0.001167	0.223018	0.31861	0.001707	0.000545	0.000426	0.000928	0.000163	0.00027	0.000736	0.000224	0.001398	0.000605	0.000149	0.000237	0.001258	0	0.000472	0.001727	0	0.000774	0.000504	0.000524	0.000354	0.152394	6.80E-05	0.105958	0.000535
ACSBG2	0	0	0	0	0	0	0	0	0	0	0	0	0	0	0	0	0	0	0	0	0	0	0	0	0	0	0	0	0	0	0	0	0	0	0	0	0	0	0
ACSF2	7.482404	6.937838	17.797006	6.601069	20.660983	32.868439	9.767845	6.709364	16.777233	7.690788	6.280899	16.734356	8.375677	7.762531	3.865831	17.316083	6.88658	6.642845	5.535088	3.495933	4.549903	5.021514	0	6.626222	3.273683	6.172986	11.051122	0	7.612476	5.445123	0	9.406483	8.685886	6.855425	8.915664	4.12305	2.261815	3.139475	6.371444
ACSF3	0	0.735431	0.281383	0.525142	1.427092	0.611125	2.194605	1.11374	4.57571	0.857567	0.967335	0.331138	1.97898	0	2.16269	3.378037	1.327589	0.223935	0	0.504745	0.664949	1.649001	0.62787	0.180636	0.409972	1.734597	0.792598	12.684427	1.31111	0.518037	0	0	0.189584	0.556899	5.130272	0.106594	0	1.109983	0.984459
ACSL1	4.593833	3.641321	0	1.411156	1.362714	5.738333	0.268728	1.676602	1.930348	2.392776	1.845807	1.552552	4.793771	3.921439	2.086292	3.06188	4.418674	1.014289	5.35098	0.468959	6.242506	7.04981	2.927686	8.290414	2.210554	3.008839	4.115853	0	6.004483	0.852496	0	0.244917	1.65378	2.210731	0.793136	1.985879	1.510068	0.886523	1.887557
ACSL3	10.543404	15.528068	30.455134	13.894735	20.222913	22.197468	13.837105	9.914341	12.407958	18.444819	10.351491	26.769879	17.928772	20.451225	14.724841	17.533115	15.128106	8.48952	5.216705	4.7661	11.04403	15.95158	15.438519	21.949837	4.021303	13.632305	12.929104	22.193016	20.480214	16.873654	3.12464	15.860967	16.849226	21.619438	15.228637	7.742073	4.260965	16.345025	19.221971
ACSL4	0.013231	6.160043	3.32256	5.487863	4.195835	6.541168	1.135462	4.755294	6.62437	3.548749	0.364852	7.808053	1.69333	3.410931	9.847473	7.106668	2.592908	0.574055	0.346517	1.005782	11.401129	14.122496	2.047806	9.489375	2.41446	5.227029	1.837004	4.116291	7.81833	3.45908	4.62247	5.508523	3.729901	4.532442	6.450938	1.242246	1.60805	3.29887	0.280518
ACSL5	27.830372	41.479545	27.91726	28.222414	39.562101	25.53656	36.657579	53.804855	20.549589	46.162549	21.546492	57.597216	53.811466	31.678684	45.208065	118.280916	71.672715	32.701959	4.443132	8.764767	19.711717	19.133386	15.062399	47.302453	11.594689	37.964385	41.551753	28.807184	28.696514	33.523438	8.735261	52.387811	63.135585	29.498628	70.74149	9.072029	4.289562	40.954044	17.787003
ACSL6	0.021435	0.130756	0	0.201703	0.019201	0.109001	0.026469	0.115639	0	0	0	0.070126	0.138482	0.144699	0.139738	0.10282	0.350304	0.16524	0.552198	0.044645	0.205858	0.114283	0	0.018747	0.05034	0.159626	0.128618	0	0.182153	0.602416	0	0.029988	0	0.136358	0.241736	0.192678	0.013544	0.240771	0
ACSM1	2.152187	1.357789	1.179408	3.335265	1.598867	0.949226	3.276758	1.012624	1.371945	1.456098	1.032162	1.765023	2.067838	1.285928	0.938385	0.81248	1.389497	0.416359	3.669645	1.090538	1.113908	0.387862	0.899721	0.721315	1.314637	2.617172	1.220257	0	1.093344	1.921376	0	2.154569	1.777814	2.860131	1.614739	1.347635	2.742286	1.716625	0.455674
ACSM2B	0.248473	0.02249	0	0	0.102137	0	0	0.003436	0	0	0.021397	0	0.083724	0.014289	0	0	0.102649	0	0.060121	0.054182	0.151567	0.01205	0	0	0.054377	0.027953	0.048428	0	0	0	0	0	0.010029	0	0.035108	0	0	0	0
ACSM3	28.484607	12.526828	3.148172	21.212482	12.340357	4.541005	17.79399	21.226518	2.892574	6.390168	16.648561	4.981428	4.420816	8.956149	4.388101	11.815998	18.123983	5.143349	25.766351	11.319145	10.527554	6.312639	21.156967	7.54116	8.098682	7.961108	9.723613	2.469661	10.473614	18.270607	1.076397	12.767515	15.21622	4.086562	11.960819	19.001693	21.509076	12.889571	3.249625
ACSM4	4.323369	1.783138	1.147255	3.29455	0.499765	0.817844	2.792519	0.230584	0.645489	0.826476	2.288625	1.117783	1.008889	1.622407	0.681179	0.548958	2.439203	0.420712	4.309636	1.227666	1.112031	0.733517	2.301727	2.449431	0.617252	1.146887	0.412511	0	2.270639	2.608892	5.41665	1.937699	1.524528	1.102141	1.962785	3.760928	2.201381	1.233745	0.897239
ACSM5	1.968727	0.968785	0.343967	0.589989	0.582238	1.129981	0.598506	0.368569	0.169166	1.54951	1.054479	0.31312	0.799381	0.906474	0.127309	0.429336	2.02324	0.508656	1.054661	0.348416	0.694862	0.503185	0.043343	0.835873	0.132127	1.146164	0.92024	0	1.23201	0.6011	0	1.259753	0.295619	0.561448	4.016685	1.369073	0.25125	1.206399	0.256963
ACSM6	4.611587	2.360662	1.157803	2.29434	4.980081	4.387075	2.658713	3.917264	1.835979	2.329161	3.950662	1.766893	2.1347	3.845042	2.538747	5.526161	3.026968	2.401262	1.96169	2.837945	3.620129	4.415933	5.265036	3.100959	1.161789	2.56707	2.158548	16.7915	6.523465	4.425181	0	3.079097	3.819916	3.538195	2.916615	2.124771	1.495865	4.158127	3.610158
ACSS1	7.190698	5.083809	1.127794	5.404774	11.798594	5.437783	6.789754	10.675639	1.747399	6.981853	5.528033	3.025788	4.833128	6.831533	3.604213	3.494401	6.145968	4.305823	9.003879	5.976614	2.706633	2.566871	5.063013	5.623513	6.124723	10.077142	8.962946	7.803871	2.895787	6.231888	0	7.628484	4.308756	1.85238	2.360461	8.245786	2.325053	6.862368	0.291389
ACSS2	1.677499	1.760588	3.407728	2.671972	3.18157	3.329627	2.548905	2.346117	1.658261	5.922548	1.551146	2.83313	2.298384	1.458525	1.019429	2.496031	2.9084	3.073201	0.309796	0.302178	1.631802	5.853938	2.040589	0.966966	0.294723	2.275178	3.501681	8.823401	2.14701	4.979651	0	1.127916	1.820908	3.92331	0	1.429556	1.024819	1.513916	2.21259
ACSS3	7.301915	7.022645	3.980825	4.742233	3.847455	6.860176	6.321042	4.227172	4.759411	5.728482	8.496697	5.382595	4.9827	7.547073	5.475372	6.13172	6.750175	4.771648	3.863678	1.979618	8.720856	4.461311	1.394393	5.214437	4.532871	5.837648	3.799629	7.197588	9.533288	6.432837	11.748177	7.753945	7.275388	8.322819	8.6581	5.301657	1.750665	4.968966	2.266286
ACTA1	0.195616	0.547142	0.344016	0.185368	0.461048	0.659489	0.172545	0.438513	0.418894	1.628171	0.155066	0.308153	1.060233	1.561907	0.460005	0.418309	0.677762	0.288011	0.394554	0.114528	0.171876	0.105858	7.138049	0.095167	0	0.531028	0.674786	7.080276	0.695285	0.368921	0	0.565936	0.500501	0.144348	0.624809	0.041333	0.190007	0.079781	0.338746
ACTA2	325.318633	596.849409	584.554086	386.737803	655.743541	1050.287999	428.306974	270.574074	827.397769	1251.289609	392.00187	709.976841	506.144452	863.20687	388.486475	311.049021	299.842323	459.222017	141.184162	131.99346	524.404993	446.473184	1502.17276	884.403387	386.405778	444.150293	578.584686	784.198703	847.000113	483.167062	766.344724	471.95466	621.65076	832.282099	660.085348	306.506151	77.741793	425.637529	601.714843
ACTB	3979.736782	7259.473262	4772.259402	4449.078486	3657.471924	8726.334361	4427.918612	3936.413525	7518.682715	6976.379194	2728.78639	6366.96536	4662.410941	5986.956423	3594.963184	4671.790231	5834.11037	3255.900371	1797.081087	1398.66071	4310.561211	4625.093866	6118.073114	6306.197619	1925.819665	4426.846234	4415.500072	4683.730776	5645.49829	4579.190603	5542.186982	4664.450475	4807.695109	5278.749921	5856.819434	2990.605525	633.900955	3816.254299	6201.524204
ACTBL2	0.127922	0.187617	0.204929	0.124013	0.007493	0.090387	0.110767	0.011694	0.189849	0.423445	0.077754	0.077854	0	0.121829	0.340708	0.397934	0.07075	0.050672	0.034568	0.029012	0.014356	0.092544	0.092753	0.088804	0.066308	0.189188	0.033029	0	0.487495	0.077027	0	0.085503	0.136765	0.997135	0.049863	0.020397	0.013514	0.153492	0.070949
ACTC1	0.416779	0.191132	1.411058	0.538678	4.922954	0.992257	0.533485	0.2805	0.445231	4.78955	0.287976	0.130581	0.314933	1.680511	0.848238	0.340811	0.747058	1.199196	0.056663	0.134524	0.353061	0.030704	2.565575	0.686735	0.108753	0.646438	0.575198	0	0.777338	0.443636	0	0.598929	0.855188	0.441373	0.64254	0.061752	0.403192	0.352533	0.084638
ACTG1	137.047014	45.194759	113.721409	114.696416	78.062347	270.450369	146.518781	225.367275	97.28588	73.540423	105.438978	141.793113	104.302445	205.664661	61.296129	113.284203	159.202552	80.454444	81.870895	41.474275	148.772736	118.147825	226.775454	267.709781	74.423251	223.731301	73.054114	72.393924	130.771186	95.930567	524.351578	124.18597	171.854547	74.02425	214.992555	132.497276	20.442978	120.486376	168.035461
ACTG2	3.59877	22.451108	112.098274	7.57257	388.330523	39.65171	6.98463	6.907331	4.305595	568.229853	10.250191	9.595506	385.065773	10.765802	13.208565	11.841236	2.623674	63.878107	1.294839	6.530966	9.417282	15.499142	2892.461012	18.189304	10.904455	9.446465	222.430093	4.340461	18.877478	5.187463	10.493333	6.027097	28.370578	25.023837	11.386608	3.070083	3.91973	5.7519	11.670966
ACTL10	0.112948	0.137296	0.259964	0.128941	0.232746	0.170346	0.198539	0.401969	0.076387	0.123573	0.11887	0.150985	0.155427	0.257748	0.132167	0.33575	0.269517	0.196242	0.136622	0.065504	0.283598	0.043417	0.026282	0.173628	0.087042	0.212769	0.163085	0	0.202659	0.247708	0	0.156875	0.18099	0.116909	0.112664	0.201493	0.025391	0.235391	0.320142
ACTL6A	9.218531	12.77513	18.464825	9.562466	17.330507	14.883428	12.471227	13.458452	11.318495	14.249836	8.894672	17.099048	10.043698	19.094836	9.739986	25.075003	10.01157	15.143019	3.550246	3.492642	10.403696	12.067197	16.686262	15.57462	3.015936	10.082226	11.7259	0	14.327397	10.162029	0	9.093187	11.91407	18.028527	8.760613	8.298666	5.125668	12.001707	15.536591
ACTL6B	0.343607	0.12039	0.118009	0.329013	0	0.261898	0	0.425681	0.034637	0.056145	0.104579	0.074831	0.070609	0.608916	0.246766	0.118049	0.673013	0.024269	0.053254	0	0.176117	0	0	0.358401	0.302011	0.302645	0.085278	0	0.214527	0.715219	0	0.170903	0	0	0	0.052346	0.077779	0.57772	0
ACTL7A	0.061838	0.120655	0.039423	0.012588	0.130228	0.160404	0	0.017089	0.017356	0.112536	0.112486	0.093744	0.123837	0.140828	0.089927	0	0.095485	0	0.026686	0.022383	0.083057	0.059149	0	0.013195	0.009172	0.02164	0.047749	0	0.046071	0.084326	0	0.164965	0.181485	0.031839	0.134864	0.013115	0	0.025733	0.027323
ACTL7B	0	0.029426	0	0	0.015883	0.112104	0	0.012528	0	0	0	0	0	0	0	0.009691	0	0	0	0	0.060764	0	0	0	0	0	0	0	0	0	0	0.036209	0	0.034893	0	0	0	0	0
ACTL8	0	0.010773	0	0	0	0.011701	0	0	0	0	0	0	0.014225	0	0	0.007093	0	0	0.042882	0	0	0	0	0	0	0	0.012795	0	0	0	0	0	0.039766	0	0	0	0	0	0
ACTL9	0	0	0	0	0	0	0	0	0	0.030213	0	0	0	0	0	0	0	0	0	0	0	0	0	0	0	0	0	0	0	0	0	0	0	0	0	0	0	0	0
ACTN1	0.640316	0	0.156935	0.754667	0	0.526971	0	0.339081	0.223201	0	0.40738	3.462474	0.199499	0.319563	0	0.101474	0.759968	0	0	0.689727	1.037991	0.541678	0	1.260673	1.418755	0.274821	0.187792	0	0	0	0	0.576846	0.196265	0	0.485021	0.15648	0.060447	0	0.446714
ACTN2	0.594225	0.438117	0.308655	0.485502	0	0.858989	0	0.513317	0	1.523834	0	0.257519	1.437268	0	0	0.808036	1.066955	0.288254	1.31061	0.278368	0.22694	0	1.002333	1.044418	0.596683	0.396293	0.702477	0	0.555614	0.222229	8.19852	0.426044	1.051753	0.272348	0.660578	0.525929	0.002628	0	0.474755
ACTN3	0	0	0.048373	0	0	0.277745	0	0.02658	0	0	0.115095	0	0	0	0	0	0	0	0	0	0	0	0	0	0.01527	0	0	0	0.086319	0	0	0	0	0	0	0	0	0	0
ACTN4	220.161223	509.863576	295.106802	216.635457	391.050493	971.095141	343.959624	247.556083	1166.313031	422.446082	184.477342	624.96708	314.185975	507.468232	260.715149	491.650205	367.55699	185.256214	164.845134	107.690958	297.087639	236.728183	195.068761	352.067236	117.985521	253.22682	350.5165	430.08476	331.55843	337.696111	367.851389	316.971881	322.689336	297.134341	581.131726	168.97834	69.236609	239.575379	395.661307
ACTR10	15.854738	14.876956	28.661707	17.566515	15.95537	25.622172	22.396781	16.052207	22.209557	22.383718	16.700318	19.252945	17.35922	27.943441	15.844043	24.022923	14.994966	14.036716	8.147059	5.457031	17.416311	25.867117	28.834215	27.134637	9.637662	13.156625	14.591343	27.904645	21.924945	22.514824	24.1004	21.608323	23.238548	23.734771	20.106726	14.975272	7.780664	20.230894	25.426723
ACTR1A	16.228833	24.00226	21.103768	17.235614	17.625196	30.650537	20.855084	16.833849	20.531743	29.542911	15.965302	22.070955	18.946651	27.026917	17.170073	28.245454	23.621349	22.472709	11.544279	9.249666	17.672099	24.072641	31.363721	25.4053	10.850175	18.594429	20.425965	28.612949	27.313417	19.575183	31.489166	19.066931	24.05663	29.467155	24.580768	16.363021	6.608449	22.300577	19.920858
ACTR1B	18.95324	21.141273	16.625046	17.273604	22.228662	22.085959	16.53602	21.40584	17.90747	28.95178	16.432591	25.270952	20.041586	18.510506	16.064883	22.123943	20.721656	23.329468	18.656476	14.350617	13.153896	16.066918	18.289786	19.665757	11.143243	21.266864	23.581249	24.467404	22.933835	20.87343	22.429767	20.214086	20.092384	23.940436	26.730974	14.552835	6.91948	21.993238	17.494525
ACTR2	0.059415	0.041906	0.042736	0.167283	0	0.038736	0	0.053971	0	0	0	0	0	0.08201	0	0.025285	0.094094	0.224654	0.052886	0	0	0.366845	0	0.14683	0	0.036645	0	0	0	0	0.037396	0	0.84225	0	0	0.039344	0.021749	0.038636	0.293875
ACTR3	31.06582	48.686051	34.959763	40.788808	32.168823	53.195433	59.026442	31.955418	52.022095	45.870245	33.4409	51.509532	49.264583	65.426825	41.22262	55.287187	41.526644	29.119533	14.798013	10.20864	37.788576	53.803446	50.814626	54.373895	15.49985	34.065875	31.37148	67.562343	39.635152	41.663335	0	57.316375	50.054738	53.022877	50.023305	31.041061	9.876414	41.497649	61.254589
ACTR3B	1.232443	0.065131	0	1.9589	0.016746	0.996415	0.000131	2.441436	0.000405	0	0.204404	0.382854	0	2.383797	1.413974	0.664121	1.695513	0.732893	1.127132	0.264747	0.000945	0.222433	0	0.100827	0.431769	0.94834	0.069706	0.789549	2.809855	0	0	1.442442	0.419234	0.734036	1.187923	0.901392	0	0	0.656449
ACTR3C	9.34094	8.52412	6.643925	11.060245	25.326519	5.835448	9.978182	15.847063	12.358818	11.776453	6.393541	9.124912	7.184697	7.545456	4.969693	14.732642	10.244977	8.15368	12.150635	8.848267	5.093223	5.772725	2.178766	11.253574	5.791942	15.544471	14.035922	7.236561	10.784961	8.109586	0	9.467193	8.798196	10.676003	10.61737	10.451166	5.891109	10.845295	6.804123
ACTR5	2.308038	3.079033	4.662451	1.816763	4.895814	2.945407	2.000743	4.550493	2.381265	3.499783	2.716439	2.343574	2.388886	3.847242	2.626463	3.934249	3.440085	3.86898	1.280431	1.476665	2.250724	1.995948	1.983721	3.2836	1.103756	3.417813	2.560832	4.51834	2.931096	2.835091	0	2.234361	3.680986	2.452119	5.417122	1.768946	1.028186	1.781657	4.722373
ACTR6	0.559955	0.223907	0.329348	0.405706	0.165487	0.274349	0.173719	0.352104	0	0.068517	0.315454	0.290999	0.147033	0.510713	0.596757	0.647512	0.5439	0.090443	0.131126	0.028632	0.554068	0.483523	0.279605	0.036244	0.264128	0.478901	0.364494	0	0.663223	0.324789	0	0.213381	0.047133	0	0.583972	0.308094	0.053216	0.901933	0.279278
ACTR8	4.694901	4.636689	5.485219	5.217908	6.659121	7.186697	4.117675	5.155617	3.160912	7.040942	4.791121	5.616611	5.181854	7.382879	4.656498	6.346319	5.441514	5.81579	3.174917	2.255405	4.735535	6.152981	7.165828	6.87916	2.711892	6.706798	5.398169	4.160647	6.364494	5.807759	0.527276	5.698812	5.573242	6.129823	7.24999	4.918893	2.375223	6.789694	4.569528
ACTRT1	0	0	0.070103	0	0.077234	0	0	0.048708	0	0	0	0	0	0.200383	0	0	0	0	0	0	0.044325	0	0	0	0	0	0.084934	0	0	0	0	0	0	0	0.082273	0	0	0	0
ACTRT2	0	0	0	0	0	0	0	0	0	0	0	0	0	0	0	0	0.01479	0	0	0	0	0	0	0	0	0	0	0	0	0	0	0	0	0	0	0	0	0	0
ACTRT3	0.263326	0.188866	0.409866	0.196042	0.278811	0.291391	0.934236	0.256276	0.090322	0.417504	0.287315	0.292158	0.433227	0.626994	0.167428	0.490848	0.374358	0.343542	0.138482	0.12449	0.369584	0.792044	0.293083	0.224883	0.061084	0.431398	0.306988	0.588878	0.319511	0.203972	0	0.220167	0.37914	0.734591	0.571001	0.097254	0.147974	0.486724	0.344765
ACVR1	29.046353	34.511138	47.19301	29.035843	47.585532	60.579063	30.626182	27.879779	37.395065	40.496914	24.926255	43.456799	39.720512	49.58185	29.817902	57.345774	34.707825	38.961011	14.249534	14.647685	30.277749	35.612219	40.176625	49.053289	16.85836	36.345549	25.441547	54.078958	42.8622	30.884075	82.371418	37.059112	40.738835	49.365974	42.555351	26.667868	8.86834	41.441028	34.113641
ACVR1B	0.607216	0.464691	0.161971	0.888629	0.874856	0.899141	0.631762	0.65754	0.58025	0.830811	0.385328	0.80198	0.662106	1.073982	0.533465	0.735344	0.707004	3.540143	0.389563	0.43268	0.502373	0.664504	0	0.636607	0.355591	0.419239	0.46005	0	2.09762	1.117102	0	0.914615	1.15124	1.205505	0.454792	0.215628	0.3696	0.327324	0.541018
ACVR1C	0	0.101696	0	0.14915	0.871862	0	0	0.19839	0.079403	0	0.024639	0	0	0.349335	0	0.2347	0.309283	0	0	0	0.285982	0	0	0	0	0	0.111283	0	0	0.150716	0	0.325079	0	0	0.227577	0.151804	0	0	0
ACVR2A	7.086552	5.291701	4.305	5.828976	5.953954	7.159925	5.043368	7.979681	5.029154	6.605278	6.974617	8.040372	5.707571	10.160096	4.889992	7.396333	7.470112	3.473982	2.546279	2.506528	6.594817	4.915247	7.232121	9.733593	5.14639	5.549428	5.381919	9.481123	8.322386	10.498909	3.824851	11.520539	7.607247	6.92847	8.846627	6.420051	3.247589	8.453655	5.687311
ACVR2B	1.275262	1.448501	1.120609	0.826401	2.264489	1.533979	1.43441	1.423093	1.036166	2.446259	1.163245	1.493312	1.339662	1.727319	1.100897	1.009775	1.558902	1.388665	1.168743	0.926543	0.942873	1.047382	0.818562	1.23029	0.726665	1.510805	1.371389	0	1.204418	1.083242	0.054209	1.696183	1.022641	1.084751	1.999957	1.156821	0.651728	1.100521	1.516772
ACVRL1	6.987778	8.980355	3.400472	7.017586	1.63766	9.180504	7.837516	4.647894	6.087914	10.933732	6.984293	3.460398	6.722657	8.981601	7.176453	8.150553	7.296707	8.468024	4.258748	3.099641	9.298274	4.168681	3.883181	5.913119	2.196522	9.397044	4.047504	21.002044	10.077491	6.862302	30.875905	11.1064	7.635688	6.481206	6.519806	2.765791	1.099354	8.563285	2.830379
ACY1	0.460599	0	0	0	0	0	0	0	0	1.00E-06	0	0	0	0	0	0	0.526558	0	0	0	1.30E-05	0.653654	0	0	0	0	0	0	3.379847	0	0	1.026371	0.034263	0.001375	0	1.025361	0	9.572906	1.00E-06
ACY3	1.709733	2.608326	0.977319	1.874318	1.860201	1.297849	2.641879	4.465277	0.062408	2.060011	1.050652	2.632986	3.015161	1.915724	1.049459	2.86357	1.883471	2.011471	2.532294	3.346338	0.349076	0.283426	0.17407	2.188062	1.77634	2.529304	4.070136	13.06046	1.638748	3.281897	0	3.229435	2.259315	1.067571	0.787162	2.488581	2.129378	2.765231	0.098364
ACYP1	9.053378	9.134748	8.294992	7.850194	24.386156	10.590717	8.130812	11.930598	10.509999	16.934035	9.345399	14.189638	11.477965	12.644625	8.335309	19.764249	12.50528	13.832042	6.214603	6.530003	7.126402	5.684374	25.094235	13.147112	3.882522	12.975335	10.131901	0	8.588427	6.98578	0	21.311269	7.853469	6.606744	15.620019	9.194826	3.470735	13.058287	14.778651
ACYP2	1.117971	1.60852	1.00E-06	1.220562	1.271389	1.224564	3.310947	1.177635	1.400234	1.874784	1.140224	1.560392	1.012957	2.09459	1.403001	1.409588	0.626472	1.48394	1.07912	0.591091	0.400041	0.488551	7.00E-06	0.486976	0.606471	1.358298	1.336665	0	1.026699	0.092741	0	2.09852	1.907736	1.124127	1.86332	2.044615	0	1.89014	1.00E-06
ADA	4.974785	9.002114	7.870088	0.570912	0	18.974902	11.378963	1.10E-05	11.892158	0	3.639591	4.080415	2.713685	0	0	0	0	7.168166	0	0	2.00E-06	0	18.273426	0	0	0	51.982873	0	0	0	0	0	1.605801	0	6.118207	0	0	4.00E-06	0
ADAD1	0.024193	0	0	0.088749	0.033986	0	0	0.062185	0	0.088195	0.019581	0	0	0	0	0.041482	0.010687	0.324561	0	0.008767	0.065066	0.030971	0	0.030988	0	0.025334	0.112244	0	0.048199	0.016564	0	0.025841	0	0	0.060324	0	0	0.010081	0
ADAD2	0.066691	0	0.037905	0	0.07288	0.081202	0	0.022817	0.025062	0.101348	0.098988	0	0	0.050734	0.081311	0	0	0.035119	0.057624	0	0.029904	0	0.025859	0.037971	0.026355	0.046524	0.091716	0	0.066489	0.015239	0	0	0	0	0.034199	0	0	0.009267	0
ADAL	0.176972	0.10849	0.418851	0	0.245501	0	0.183531	0.334657	0.271052	0.399743	0.55059	0.136821	0.305314	0.161247	0	0.154465	0.072123	0	0	0.078848	0.091308	0	0.397319	0.306521	0.107953	0.233186	0.302337	6.495396	0	0.205113	0	0.47506	1.40E-05	0	0.725308	0	0.262779	0.327683	0.771631
ADAM10	43.087791	54.139837	83.664876	55.203963	77.230589	93.704642	68.673246	41.581355	109.178684	72.787597	46.984378	78.53073	68.267274	64.514344	44.856405	81.420676	60.057382	42.968672	27.663924	18.338463	39.921323	71.969275	39.798972	83.376222	20.861318	50.985842	35.403019	85.180245	78.224364	59.864817	47.966426	49.584869	69.907274	80.754242	63.440583	41.158056	17.871061	62.552921	103.402217
ADAM11	0.013198	0.127947	0.022662	0.193449	0.374553	0.027019	0	0.065156	0.01386	0.231255	0.056591	0.019934	0.073752	0.027548	0	0	0.144178	0.05283	0.019059	0.071653	0.053152	0.173268	0.433649	0.088519	0.01304	0.019359	0.331472	0.041985	0.044415	0.029631	1.428744	0.22698	0	0.339561	0	0.060361	0.016709	0.026367	0.040332
ADAM12	0	0.402188	0.614217	0.181118	0.088922	0.258135	0.429415	0.332807	1.411397	0.196845	0.706087	0.202364	0	0.601269	1.21584	0	0	0.292356	0	0.170882	0.260737	0.552789	0	0.637298	0	0	0.096363	0.91376	0.204967	0	4.00E-05	0.360326	0.08333	0.786028	0.75183	0.18964	0	0	0.990497
ADAM15	3.009528	4.135884	2.248357	2.388019	2.005901	1.617828	2.475443	2.267729	0.213403	4.767166	0.50445	1.099675	0.47999	3.786204	1.194358	2.695737	0.96445	4.442207	1.426673	1.706381	2.014555	1.000071	0.641423	1.897104	0.6681	7.34256	2.126378	0	2.504408	2.205967	0	3.259532	1.324968	2.707863	1.196311	0.772231	0.270601	1.514162	0.491647
ADAM17	14.619706	22.32525	23.240798	16.144405	21.797888	39.146057	17.813972	14.245538	26.572584	26.325355	16.105709	26.034799	24.835637	23.621781	20.046445	21.153723	18.800086	17.270066	7.928169	9.216846	23.106943	28.764162	15.975297	34.723233	7.456276	17.885388	18.587874	33.737223	33.22218	18.292204	23.809627	17.696984	21.996848	28.183694	33.986733	12.876723	6.355442	23.713651	26.641605
ADAM18	0	0	0	0	0	0	0	0	0	0	0	0	0	0	0	0	0	0	0	0	0	0	0	0	0	0	0	0	0	0	0	0	0	0	0	0	0	0	0
ADAM19	5.223532	12.73482	10.690381	6.860098	7.726521	15.829276	9.278289	5.286386	43.00454	16.206747	7.518763	11.429954	13.942108	13.236127	12.882702	10.517801	10.881205	11.735917	2.109841	3.729886	13.285348	12.834029	11.689878	9.963645	2.954797	6.421915	10.503618	9.614209	16.44058	8.546323	35.058618	8.232118	11.608865	15.037863	18.318721	6.75738	1.023654	7.798644	15.521404
ADAM2	0	0	0	0	0	0	0	0	0	0	0	0	0	0	0	0	0	0	0	0	0	0	0	0	0	0	0	0	0	0	0	0	0	0	0	0	0	0	0
ADAM20	1.480226	1.258684	7.923091	1.98572	3.366914	5.073084	1.874384	2.124101	2.687047	3.054046	3.923105	4.217046	2.224127	2.901746	2.398517	3.520047	2.379	3.562435	0.989398	1.393644	2.67938	4.044125	4.102842	3.076335	1.298733	2.37223	1.503952	10.975739	3.710968	4.030463	6.028916	3.628089	2.574846	5.571547	2.644779	1.578573	1.920388	2.49113	4.828178
ADAM21	0.930762	1.168064	6.844138	0.905687	2.38656	3.347376	1.39599	1.509233	2.584163	2.723701	2.57702	3.459349	1.550386	2.006178	2.442313	2.635678	1.399709	1.428471	0.753561	1.420698	1.178233	2.619173	7.260982	1.57348	0.850478	1.426975	1.126316	7.212084	2.709913	3.394046	0	2.808098	2.024253	3.906937	2.438083	1.571804	1.992866	2.2222	3.763303
ADAM22	0	0	0	0	0	0	0	0	0	0	0	0	0	0	0	0	0	0	0	0	0	0	0	0	0	0	0	0	0	0	0	0	0	0	0	5.10E-05	0	0	0
ADAM23	2.289243	3.038252	3.104811	3.692725	4.846513	6.23386	2.851854	2.903096	3.445489	7.435271	3.302862	3.113772	6.323741	8.430824	4.978342	4.006488	5.507779	5.329473	1.199302	1.487752	6.318778	5.22477	9.341115	3.946876	1.045365	4.307081	3.253924	4.989108	5.063095	4.592302	1.705555	4.391179	6.575726	6.877737	8.571033	2.46574	0.716619	4.039868	2.914791
ADAM28	3.615779	8.975995	5.636401	1.971323	9.085781	2.648554	2.735311	5.255875	0.884589	2.428271	5.314584	10.832329	8.54836	3.794075	5.951957	11.536378	11.312632	3.493354	1.037386	0.906902	2.043258	2.130892	0	3.616473	0.522125	14.289112	3.982752	4.738504	6.023815	2.219893	0	7.350932	9.19351	4.501336	6.658188	3.062235	0.842694	7.980284	3.431887
ADAM29	0	0	0.032258	0	0	0.028445	0	0.102086	0.00854	0.179263	0.006119	0.009191	0.052038	0.011505	0.0222	0.004319	0	0.023932	0.006528	0.016438	0	0.009714	0	0.00645	0	0.084032	0	0	0.030194	0.056973	0	0.024222	0.008072	0	0.056499	0	0	0.025209	0.053604
ADAM30	0	0	0	0	0	0.014006	0	0.046184	0	0.02716	0	0.009051	0	0.079315	0	0	0.203969	0	0	0	0.033376	0.019133	0.068959	0	0.008806	0	0	0	0	0.358345	0	0.023854	0.023846	0	0	0	0	0.024825	0
ADAM32	0.698277	1.316662	2.85622	1.586636	5.418781	1.339999	2.18746	0.780128	1.606727	1.280895	1.998106	1.690972	1.645113	1.264932	1.648606	0.604475	1.901545	0.788899	0.52943	0.559729	1.654015	1.326685	4.647721	1.060618	1.1512	1.215813	1.370227	0	1.004865	1.302987	0	1.972834	3.550854	1.557544	1.480894	1.153858	2.135199	3.067312	2.940435
ADAM33	2.075469	1.265092	2.291068	1.667346	3.289496	2.364452	1.046709	4.392759	0.482274	7.452103	1.351093	1.850328	2.30975	2.186141	2.625881	3.631246	2.716134	2.273623	1.158134	2.600474	1.857628	1.528635	5.106474	1.881241	0.790961	1.646024	3.507693	0	2.723254	2.161017	1.804645	2.276242	2.885158	3.996135	2.233065	0.853368	0.21318	2.804615	1.308616
ADAM7	0.221077	0.090461	0	1.113547	0	0.006124	0.639681	0.028488	0.007363	0	0.184528	0.023761	0	0.039661	0.095749	0.011164	0.06333	0.082539	0.742474	0.48158	0.023363	0.02513	0.572561	0.03334	0.385073	0.031642	0.00672	0	0	0.995209	0	0.28523	0.13213	0	0.113568	0.901184	3.685703	0.771148	0
ADAM8	4.622439	14.146754	3.578637	3.690379	3.308615	14.536791	5.635475	3.809791	7.761375	10.136874	2.255173	14.137799	15.97258	6.783189	6.776921	14.790859	5.521973	4.493679	1.515196	2.504501	3.379447	8.317704	1.506167	6.907052	1.659793	3.891442	6.394321	6.352022	8.893642	3.924732	8.736201	4.322517	5.398398	4.552247	8.640733	5.218321	0.289083	1.883571	7.61244
ADAM9	182.918283	225.238987	324.33418	193.490683	215.330827	297.255958	483.515321	198.07148	348.848437	221.41273	155.39532	499.712291	266.043181	255.594341	223.120784	625.350736	331.84382	176.488035	71.446019	51.181925	164.744725	335.72562	197.174752	417.132424	52.175263	222.559027	146.475859	156.108465	260.541043	262.171262	428.027389	305.725562	376.622389	297.071632	236.359864	117.019831	74.7964	230.91949	541.133706
ADAMDEC1	0.337183	0.920576	1.134603	0.432395	4.721205	3.502166	4.191731	0.102009	0.652577	6.146391	2.236758	11.236116	5.17081	11.172927	2.55352	7.946954	5.660646	22.448503	1.485344	0.490729	2.8508	4.750786	0.859165	1.00014	1.159413	2.191273	16.405574	0	0.177275	1.748879	0	0.809498	2.14269	3.097586	3.039635	3.463632	0.310601	1.490533	7.752782
ADAMTS10	15.041614	11.948188	6.115744	7.153238	7.609212	10.770091	11.210988	9.057292	7.631315	15.154927	10.486128	9.307604	7.463737	12.286955	6.618176	11.92509	14.10456	12.382568	11.416961	6.173227	7.961402	6.386398	5.906595	6.91182	4.105201	10.692874	9.862943	18.154385	11.336461	11.559632	12.066732	13.8435	7.393057	11.482695	16.965921	10.737105	2.148994	12.691868	6.155429
ADAMTS1	15.871098	8.681063	20.744933	21.678335	3.705038	11.088697	22.689523	1.480677	19.026919	14.259187	23.580884	10.384614	27.334729	9.117332	9.388211	7.638332	17.662215	19.550865	13.043046	2.404254	5.394141	8.299474	3.538388	10.853824	15.712851	8.295522	23.752261	11.926845	12.350372	19.113965	21.425829	6.779302	8.266598	17.673426	109.593616	12.781888	1.12307	5.782333	19.365732
ADAMTS12	6.568104	2.369716	2.637291	6.453909	27.026977	2.307603	9.95196	2.855699	29.710118	2.518931	6.518219	28.622437	7.567728	0.472665	31.335695	29.37705	8.187473	17.040889	2.245647	23.287138	2.6644	0.625446	1.428032	0.955879	2.28993	2.032872	3.984549	10.059836	0.977613	6.075157	0	3.263027	0.668589	1.227923	9.033655	5.519874	0.483408	4.201037	12.11549
ADAMTS13	2.337951	39.550018	5.622883	1.74833	1.75449	2.094055	2.987871	36.229964	1.419432	3.687185	1.048603	0.430543	3.130559	38.574923	2.682587	2.13531	1.390886	2.608052	3.159772	1.281958	1.206987	0.44096	0	34.7104	1.058591	37.467475	1.054086	0.867372	2.426151	0.642757	3.330811	36.850577	38.009673	39.300707	2.04753	0.609337	0	0.93378	3.538855
ADAMTS14	0.901853	2.956597	0.375242	1.770681	0.219063	1.380281	2.285339	0.417998	3.293601	43.68798	1.314101	1.846175	2.096684	1.562083	2.24023	2.063385	1.159031	5.267142	0.893831	0.111566	1.468821	50.155222	2.852429	0.730643	0.482771	0.904912	1.348172	3.918348	1.153588	1.368891	1.875395	0.840242	0.901964	4.900423	3.688254	0.308755	0.142053	46.745794	4.241239
ADAMTS15	0.316069	1.106822	7.050173	0.681827	0.432149	0.451697	0.370773	1.063476	2.78853	0.780475	1.684276	0.371577	0.604906	0.744271	1.581709	0.800308	1.633633	0.284725	0.210971	0.534149	3.819878	1.136715	54.695158	0.380892	0.229902	1.109628	0.52793	0	55.212923	0.69018	7.457302	0.986765	1.511963	0.86731	1.881919	0.262658	0.727126	1.426348	0.474213
ADAMTS16	0.78967	1.298221	1.64113	0.830931	0.597251	2.213666	2.778963	0.097405	5.920235	2.081253	2.077971	1.151126	0	1.278698	2.893174	0.859241	0.264493	3.981735	1.8503	1.771583	1.804308	0.833903	2.77575	2.436676	0.890992	0.400257	0.198558	1.394815	2.978873	1.350925	0.883522	0.65547	2.334228	7.716029	2.619985	0.68218	1.817444	0.732521	1.189083
ADAMTS17	1.08514	1.559207	7.286539	2.522965	3.915975	0.002935	1.745493	2.392282	3.807342	3.202323	2.702063	1.676161	2.1062	1.176332	1.331373	2.902901	2.053159	1.505326	3.95252	2.954793	74.149451	2.364319	1.404302	1.951393	1.514676	1.759889	2.717044	79.058925	2.392052	2.454479	3.110543	2.127442	1.306447	1.532628	2.746161	3.316297	0.112284	1.868793	1.587376
ADAMTS18	0	0.303476	0	0.418909	0.000212	0.08578	0.441893	0.27456	4.00E-05	0.103883	0	0	0	0.471762	1.770575	8.00E-06	0.001798	0.772651	0.104248	0.384328	0.003108	0.328102	0.648837	0.078873	1.002058	0.659633	0	2.651016	0.784793	0.062096	88.816965	2.00E-06	0	0.744498	0.074937	0	0.032761	0.421709	0
ADAMTS19	0.049696	0.050449	0.134813	0.064323	0.365078	91.189877	0.078525	0.049777	0.065802	0.250047	0.084013	0.080806	0.004766	0.120127	0	0.080625	0.033032	0.059274	0.057354	0.051161	0.055845	0.246075	0.823622	0.024782	0.014708	0.149443	0.231334	0	0.083059	0.091636	0	0.101981	0.088633	0.259492	0.206721	0.045839	9.445565	0.173099	0.029464
ADAMTS20	0.014084	0.039835	0.262523	0	0.003302	0.036461	0.01336	0.002563	0	0.006444	0.020003	0	0.01216	0.091407	0.052065	0.002016	0.009363	0.072835	0	0.012796	0.094979	0	0	0.054182	0.006252	0	0.003643	0.603816	0	0.034111	0	0.026393	0.041451	0	0.017576	0.011994	0.00199	0.085377	0.269378
ADAMTS2	40.70606	37.540369	40.995522	24.941303	14.869444	42.114794	36.043313	11.980212	59.668013	51.630217	33.362851	38.085122	27.123867	36.524455	35.386456	45.395762	37.288136	41.0908	17.297616	16.612065	38.079517	35.50363	17.375466	31.869066	12.816138	43.508845	19.230606	47.805377	58.370094	38.144955	39.764531	38.851405	38.374279	63.612108	38.653417	16.680714	6.108713	34.332917	39.427702
ADAMTS3	0.649308	1.281869	0.499173	0.988943	0.991765	1.42867	0.600588	1.471046	0.631912	1.14072	1.499577	0.651705	0.871303	1.195456	1.283527	0.815907	1.552303	0.554887	0.443244	0.531245	3.095875	1.980372	2.504523	0.983315	0.766421	1.904745	0.483692	4.263212	2.694803	1.447778	2.04222	1.02901	1.564526	1.620527	2.268903	0.600319	0.476073	2.072285	1.082559
ADAMTS4	2.840524	8.795765	2.885205	5.429632	1.648866	22.249295	4.347565	6.251869	10.686385	4.395347	3.140821	9.121926	6.485965	4.651128	9.456869	6.60172	4.246166	2.122217	2.898827	4.208323	22.950788	15.975808	2.87729	5.445501	1.533633	5.320787	2.74367	12.393347	11.585218	2.626475	29.517573	10.572666	5.161529	5.381212	20.278287	2.675627	0.561158	4.788945	5.06549
ADAMTS5	0.309228	0.449989	0.630933	0.363175	0.779116	0.79623	0.598601	0.496207	1.464199	1.820245	0.602601	0.757622	0.399489	0.388156	0.611912	0.750331	0.577893	0.615854	0.269703	0.359779	0.657703	0.960758	1.330943	0.704476	0.17774	0.524987	0.569389	0.719739	0.953988	0.489921	0	0.776112	0.749617	1.452088	0.857423	0.163717	0.109993	0.60055	0.558471
ADAMTS6	0.409845	0.930656	1.634358	0.683353	1.036614	2.013644	0.242203	0.336725	2.17512	2.189717	0.625371	0.937235	1.087602	1.077912	0.711232	1.27582	0.640474	2.299676	0.135376	0.294661	0.8657	1.240279	0.240255	3.738864	0.569974	1.088428	0.467399	3.323754	1.463064	0.329232	18.883489	0.49929	1.719744	3.484137	3.061423	0.295803	0.04525	1.544098	1.65042
ADAMTS7	0.771499	1.615478	3.488016	0.936999	0.977194	2.346115	1.544863	0.693497	2.459435	4.029059	0.930417	1.749078	2.006542	1.757352	1.295748	1.464513	1.363098	3.539567	0.651174	0.529539	1.144113	1.720082	0.947174	1.687951	0.431026	1.648741	1.118166	1.276754	2.39599	1.458098	5.221672	1.279215	0.936023	2.470948	1.847299	1.077394	0.130655	0.975117	2.125593
ADAMTS8	1.610462	2.169988	0.682176	3.309842	1.463911	2.246622	1.206147	2.271809	0.117572	5.619963	1.443527	1.157662	1.481781	1.157736	2.576233	0.862499	2.398486	0.476902	0.533784	1.435474	1.819946	0.964656	5.207261	0.270627	0.520403	1.07319	2.421329	4.119128	2.127238	2.555172	3.47983	3.861999	1.314024	0.694396	0.994486	2.095455	0.289678	1.5098	0.310489
ADAMTS9	18.672647	19.258951	13.029226	21.673961	17.88962	71.343118	11.70076	26.514538	10.392956	33.298463	22.12458	28.831497	18.198686	21.167654	38.941471	42.804727	10.657698	7.642313	9.81515	19.348954	63.123312	77.199453	47.606657	30.915538	7.177103	24.760615	13.395659	8.562021	41.293625	20.20626	86.018734	32.10185	27.599702	35.151716	48.317453	15.744267	7.157047	23.314238	14.311133
ADAMTSL1	0.523912	0.960368	1.153951	0.6232	0.867876	2.873097	0.660418	1.666113	0.765266	3.658056	1.095671	0.628842	1.009743	0.769196	1.169679	0.794033	1.379565	0.621203	0.176709	0.621786	2.592097	0.935495	2.087328	0.649626	0.317485	1.43033	1.155029	3.075709	1.96257	0.53768	2.749303	1.059163	0.974614	2.366121	2.019424	0.740459	0.171408	1.386707	0.777314
ADAMTSL2	33.225259	24.74527	5.795513	17.468127	14.381412	12.798456	18.777811	24.52536	4.398376	14.551584	14.701266	15.891274	17.850534	31.157841	15.730408	21.240364	26.399429	8.025403	13.567565	6.421645	18.40399	4.434226	4.454143	10.401672	9.646961	28.983023	6.957129	39.953684	19.112127	34.617095	9.570939	44.659385	9.299192	11.260266	34.360602	13.938544	2.881799	38.657644	5.033595
ADAMTSL3	1.154429	3.52768	3.151088	4.023161	1.254454	1.13605	2.771479	4.143058	1.406655	1.275103	3.310643	1.836272	1.720978	0.92448	1.265524	1.676402	4.85678	2.539251	0.767798	2.452724	0.553766	2.353694	0.278703	2.078307	2.300901	4.076624	2.539776	0.002678	2.784809	4.677716	0.004906	3.618009	2.432319	0.000475	5.178023	4.923155	2.145374	4.278312	1.554433
ADAMTSL4	5.309546	8.456725	4.652735	17.043923	1.987271	14.032651	4.077259	4.59154	5.265541	7.14501	5.708131	4.30E-05	13.826187	7.635262	2.118741	5.179758	7.53058	4.040457	0	0.38356	0.344217	5.581946	19.425711	10.484281	0.000339	0.002798	1.613286	0	21.289585	0.000314	4.00E-05	7.970406	5.951365	2.772676	1.464391	3.855563	1.818201	1.844315	7.221746
ADAMTSL5	0.446347	0.719767	0.488045	0.319136	1.085082	0.661977	0.363902	1.421011	0.503496	0.67023	0.313205	0.220779	0.260315	0.321251	0.401657	1.344166	0.55566	0.334073	0.054014	0.107666	0.203287	0.231612	0.072841	0.466969	0.023178	0.564389	0.605371	0	0.304878	1.119207	0	0.794408	0.122711	0.178561	0.332506	0.07979	0.030895	0.515752	1.067086
ADAP1	5.036042	1.745784	0.187698	0.777841	1.1851	2.364426	1.062003	2.04793	1.423493	1.319536	0.731773	2.902808	1.823147	0.523678	1.663121	3.072521	3.241799	0.528023	0.460998	0.341433	0.194739	0.564645	0.621976	1.037982	0.49451	2.262708	2.223502	0	0.452874	3.36148	0.557448	1.511298	1.976409	0	0.313579	0.284089	0.044601	1.569017	0.320805
ADAP2	6.336017	5.964701	5.527181	5.497351	3.283417	4.287159	7.931124	4.928939	5.697224	5.649267	8.559154	6.322273	3.82518	11.590178	4.610346	8.398424	7.106706	3.535098	2.702346	2.083017	5.835329	5.085106	0	7.460807	1.556573	7.122006	8.655576	0	4.583245	2.840453	0	7.36062	4.797006	7.432514	21.702356	5.377788	1.725231	8.101681	5.403219
ADAR	0.08196	4.420503	0.009736	0.061023	0.044302	0.286013	0.196591	0.026339	0.001296	1.411954	0.009039	2.80E-05	0.015688	1.146826	6.866123	0.012652	0.037491	0.004102	0.649564	0.029876	2.164809	0.124423	0	0.017631	2.533941	0.000558	0.367086	13.38203	2.933754	0.372063	4.00E-06	0.001081	0.048542	0.029622	0.223962	0.003361	9.80E-05	2.00E-06	1.055916
ADARB1	0.006455	0.017638	0.03509	0.011244	0	0.044758	0.032896	0.017301	0.052277	0.086972	0.054362	0.037727	0.007848	0.009765	0.057423	0.021965	0	0.038932	0	0.014535	0.053035	0.015768	0	0.050219	0.011612	0.009435	0.034636	0	0.024791	0.01871	0	0.022333	0.006702	0.012874	0.01567	0.016577	0	0.01073	0.033267
ADARB2	0.045808	0.123943	0.022001	0.095796	0.42214	0.04891	0.035404	0.022959	0.01157	0.046559	0.029016	0.031068	0.10003	0.027198	0.0377	0.027701	0.155707	0.210433	0.065996	0.05378	0.077768	0.013186	0.111462	0.064892	0.046676	0.053137	0.126266	0.043607	0.160489	0.10783	0	0.130702	0.076231	0.021284	0.076133	0.088909	0.028777	0.059547	0.031748
ADAT1	2.279297	3.5383	4.836978	3.960558	4.284962	3.503623	3.318253	2.995589	3.900894	4.693907	3.731196	4.442195	4.341854	3.109353	3.640664	6.638603	4.835821	3.33538	1.902207	1.475967	3.712091	3.104137	2.102405	3.516086	1.169924	4.046947	4.005315	10.931383	4.678112	3.401741	0	3.756783	5.128009	5.255707	5.508844	1.95602	0.908275	3.478988	5.480918
ADAT2	1.062273	1.249528	1.02502	1.145212	1.293246	1.336272	0.731182	1.617202	1.084888	1.823551	1.336294	1.060809	1.227739	1.627961	1.504662	1.63727	1.829832	1.362326	0.639646	0.507641	1.096606	1.985939	0.888328	1.578983	0.486489	0.884637	1.980596	2.840662	1.570604	1.387967	0	0.658192	1.799291	1.991099	2.115245	0.975448	0.380312	1.709759	1.992774
ADAT3	0.194803	0.286864	0	0.179708	0.088049	0	0	0.440532	0.256144	0	0	0	0	0.88954	0	0.314536	0.097427	0	0.310989	0.167962	0.403807	0	0	0	0.04627	0.227792	0.113734	0	0	0.604773	0	0	0	0	0.137034	0.264988	0.062214	0.093194	0.391348
ADCK1	1.541434	2.836123	2.118831	1.766687	2.261375	3.058604	2.095621	3.207839	0.856058	2.601387	2.15055	1.998095	2.876658	2.174113	0.916305	3.208379	3.276722	1.476678	2.038758	1.533545	1.942614	1.473877	0	2.44836	0.958012	2.368029	3.088113	0	2.345865	2.135054	0	2.517942	0.655894	2.444739	2.950931	1.675287	0.990246	1.548809	2.162564
ADCK2	4.571343	6.83745	9.32933	5.064203	7.311695	7.957709	12.580452	6.486814	7.612326	5.008978	5.871944	6.595252	6.201703	7.484681	4.641411	6.836515	7.510429	6.536384	4.20766	2.788666	5.019992	15.359734	8.932324	6.739728	2.255545	6.863636	7.304161	1.967714	5.661295	4.834356	6.375531	6.266593	7.052309	6.864739	10.877218	4.40574	1.646824	5.991311	8.275667
ADCK5	4.27111	4.530002	3.699343	2.400097	5.070787	3.384165	3.955849	3.935579	2.900907	4.314565	2.308088	3.43651	4.592859	3.547028	3.05508	5.714352	3.753961	5.012932	2.343669	1.740467	1.945929	1.966678	1.235844	3.992544	1.053876	3.906874	5.095026	0	2.749563	3.701384	0.669301	3.625663	4.266543	2.627836	3.526231	2.088564	0.953491	3.329242	3.762202
ADCY10	0.550316	0.370588	1.594334	0	0.921557	0.116445	0	0.638784	0.588722	1.212903	0	0	0.544937	1.892054	0	1.210201	0.531611	1.014079	0.118178	0.100566	0.373284	0.10586	0.106152	0	0.200489	0.9291	0.040707	0	1.222413	0.076545	1.846536	0.152598	0.542881	0	0	0.444947	0.257048	0.809618	0.928536
ADCY1	0.189719	0.165223	0.19477	0.220741	0.100729	0.298557	0.159685	0.289207	0.127745	0.170332	0.385974	0.103002	0.110046	0.32672	0.187354	0.180155	0.409806	0.128582	0.123407	0.381517	0.20889	1.526295	0.026837	0.19128	0.06886	0.226351	0.201016	0	0.310059	0.362522	0.295465	0.39494	0.206033	0.301663	0.483144	0.179554	0.321831	0.41668	0.16924
ADCY2	0.818109	1.155512	2.101265	0.940489	1.72558	1.317769	0.523736	0.781077	0.913596	2.434845	1.213057	2.183358	1.040477	1.829999	1.605793	0.799921	0.757881	2.604304	0.471133	0.554173	0.976355	1.874173	3.303022	2.444041	0.701319	0.969747	1.166347	0	1.672372	1.380756	1.427523	1.334476	1.107762	2.481304	1.035701	0.783251	0.230486	1.426018	0.596374
ADCY3	9.265607	15.328268	7.114736	12.499623	14.477946	16.046714	8.630966	10.782929	4.694761	15.416181	12.398179	10.600264	14.531294	11.994752	11.816601	13.723521	16.897944	10.463316	4.200152	4.261409	14.183885	11.093282	9.026819	11.340637	5.304906	16.517916	10.118023	15.293393	15.492414	11.696535	35.718094	11.920278	10.043801	15.981616	18.000386	8.208744	2.010107	15.3725	6.881548
ADCY4	2.619805	0.688423	0.576169	0.700027	1.105899	0.971114	0.364278	2.256321	0.773787	7.370591	2.944069	0.620102	0.635147	0.844151	0.97348	1.042505	0.931278	1.602361	0.400802	0.824702	0.873569	0.782478	1.109694	0.586396	0.152461	1.762875	1.584532	1.598644	1.669477	0.645465	0.11427	0.806117	1.11812	1.604789	1.220932	3.076456	0.231949	0.74231	0.360968
ADCY5	0.750946	1.041334	0.332494	0.611219	1.378697	0.761338	1.058793	0.533011	0.137006	2.112478	0.642333	0.39411	0.508569	1.342717	0.287579	0.438161	0.872442	0.549275	0.786981	0.448144	0.434525	0.199699	3.279211	0.5885	0.507111	0.840773	0.798588	0	0.427099	0.858986	0	1.048031	0.506689	0.502399	0.60377	1.121183	0.1874	0.772254	0.229992
ADCY6	6.787466	8.906731	6.238126	5.966012	12.569698	11.12568	6.523608	14.125332	8.125369	11.180047	6.200305	7.87446	7.700027	6.019455	7.145932	10.331105	10.093659	11.12117	6.852208	5.935541	6.761196	7.352464	5.613418	6.482795	3.402051	10.654468	57.815783	12.064563	7.427162	7.006238	11.879376	9.744166	5.032111	9.280866	9.388459	4.503795	2.995721	9.1457	8.076248
ADCY7	4.207036	5.741674	6.982937	4.549087	3.464455	7.157323	4.651733	5.731427	11.57867	5.003271	5.693237	5.854939	7.470688	6.992647	5.46195	9.264066	7.943504	5.741418	2.270805	1.924233	5.978883	4.085005	4.047332	7.207055	1.688922	6.791338	7.212999	3.006324	7.342061	4.979426	4.568373	6.242273	5.335567	4.405606	12.696311	4.107629	0.931367	6.003163	6.002847
ADCY8	0.005336	0	0.031969	0.021799	0.030016	0.005024	0	0.048643	0.006049	0	0.025967	0	0.012274	0.048845	0	0.02138	0.009453	0	0.004617	0.015503	0.004795	0.110124	0	0	0	0.007412	0.011033	0	0	0	0	0.051395	0.005708	0.111274	0.006657	0	0	0	0
ADCY9	6.456894	7.804169	4.710986	5.575916	10.044395	8.175258	7.252486	7.806584	4.588117	11.836779	6.994371	6.22708	4.684815	5.47257	5.656024	7.72899	7.821634	6.278776	6.578311	5.725239	6.818259	6.659113	8.678129	6.009467	3.720773	7.54822	7.625145	14.514102	6.811198	9.063991	5.46556	8.657554	6.787105	8.057905	11.94125	5.55209	3.854781	7.373336	4.914444
ADCYAP1	0.199351	0.08195	0	0.181045	0	0	0	0.120133	0	0	0	0	0	0	0	0.017133	0.040447	0	0	0	0	0	0	0	0	0.015189	0	0	0	0	0	0	0	0	0	0	0	0	0
ADCYAP1R1	0	0.144346	0	0.034702	0	0.012782	0	0.131798	0	0.033292	0.13246	0	0	0.196486	0	0	0	0.070834	0	0.015712	0.102716	0.226797	0	0.052403	0	0.19282	0.166012	0.561479	0	0	0	0	0	0	0	0.058494	0.058652	0.006991	0
ADD1	8.54767	13.853755	11.489356	8.892205	8.860648	13.030271	8.335543	8.363803	7.124139	15.895628	8.566062	16.265756	13.184983	10.288373	10.470906	10.844883	15.822791	13.423073	4.336374	3.388039	8.530728	6.058403	30.224182	13.597624	4.831088	12.520053	14.947108	52.17232	11.653872	11.614123	0	8.226223	13.260821	9.248134	21.292196	6.779439	2.68794	12.435858	8.382908
ADD2	0.125751	0.525684	0	0.087884	0.190929	0.585858	0	1.00E-06	0.128491	0.332424	0.24396	0.173667	0.001518	0.321236	0	0.151329	0	0	0	0.401275	0.782345	0	0.131017	0.075945	0	0.044986	0	0	0.254722	0.134544	4.8727	0.232908	0.156759	0	6.40E-05	0.850711	0.074414	0.184507	0.512866
ADD3	2.00E-06	0.01454	0.221544	9.80E-05	0.001921	0.457986	0.000193	0.218344	0.029258	2.00E-06	0	2.70E-05	0.023953	4.00E-05	7.20E-05	0.050308	0.00044	0.001054	0.012337	0.19519	2.00E-06	2.00E-06	0.000102	2.63087	0	0.000153	8.10E-05	0	1.358348	6.70E-05	0	2.20E-05	2.20E-05	5.00E-06	1.00E-06	0.000123	0.001811	0.002608	0.089396
ADGB	0.057355	0.00713	0.038607	0.030142	0.103736	0.050143	0.025895	0.161148	0	0.007496	0.05984	0.044966	0.066011	0.062546	0.127117	0.011729	0.021785	0	0.003546	0.011909	0.069978	0.063507	0.142105	0.010507	0	0.065387	0.156806	0.843083	0.16023	0.101988	0	0.070182	0.061377	0	0.1227	0.122089	0.043985	0.082196	0.641252
ADGRA1	0.01045	0.051068	0	0.00427	0.021219	0	0	0.047329	0.005924	0.019111	0	0.05095	0	0.06018	0.039821	0.002991	0.009258	0	0.009043	0	0	0	0	0	0.0041	0.007258	0	0	0	0	0	0	0.00559	0	0	0	0	0.004366	0
ADGRA2	12.859822	15.853758	7.416683	7.947425	12.286092	13.520591	11.361721	13.651903	9.417271	14.621215	11.63583	12.628993	10.279915	14.674054	11.945115	10.499999	14.822357	13.127535	4.981233	6.053696	14.614788	9.919624	10.315954	8.67057	4.980291	15.24851	9.109906	22.630447	18.804173	15.475915	27.245947	19.721817	11.864921	14.366098	20.391567	6.958832	2.005426	14.30805	6.146396
ADGRA3	14.600396	17.72699	26.458408	16.673257	32.727003	33.999184	22.952491	22.717664	17.355846	38.719288	19.325308	37.547667	13.96088	23.702753	17.278419	51.074387	15.987513	21.969691	18.295117	12.659337	17.482755	20.588756	29.721001	27.251684	11.340159	23.154751	19.060394	40.489339	22.770431	20.88763	11.193486	20.750374	27.619955	29.853855	32.015166	19.770157	12.54028	23.974247	13.009576
ADGRB1	0.544045	1.284031	0.422541	0.732767	1.883102	1.591896	1.177788	1.088903	0.955271	1.074303	0.803598	1.575314	0.873984	0.854578	0.867688	2.398174	1.165593	1.014817	0.481102	0.31574	0.482095	0.333771	0.361981	0.461749	0.261786	0.586588	0.983956	0.738345	0.804777	0.617241	1.020487	1.290779	0.578032	0.793193	1.655834	0.586571	0.194658	0.765706	0.960826
ADGRB3	1.051045	1.82926	1.015618	1.511611	2.845701	2.643546	0.518987	2.468019	1.066933	4.899565	1.870916	1.052696	1.527727	1.423275	1.72363	1.697988	1.125381	1.427904	0.391823	1.360467	2.490071	3.147507	5.285592	1.439614	0.790116	1.820372	2.135091	4.867996	2.493307	1.347959	28.44802	2.226184	2.147006	2.40448	3.303092	1.303294	0.66992	2.71319	0.825697
ADGRD1	6.468885	11.018609	1.659814	4.20201	17.087855	10.292746	4.578364	6.683538	0.555061	10.38197	5.954371	4.361706	5.571748	14.360718	7.278962	5.86393	10.123444	4.437153	2.679366	3.580414	10.000455	6.434763	12.993095	4.209981	4.428329	8.537616	7.516629	18.79249	8.949514	9.050116	11.990184	8.705484	8.021345	5.420126	9.894921	2.954054	1.68695	11.690951	1.002489
ADGRE1	0.36971	0	0.488301	0.839981	0	0	0	0.002992	0	0	0	0.131371	0	0	0.131445	0	0.083117	0	0.119342	0	0	0.029519	0	0	0	0	0.450011	0	0	0	0	0	0	0	0	0.059779	0	0.455595	0
ADGRE2	3.681831	6.39729	2.547426	3.016098	3.466032	4.919921	5.143605	3.487632	3.637413	3.799593	3.628109	8.290477	3.184255	8.498566	5.607918	2.88464	9.045134	6.606798	1.956651	2.139207	6.688013	11.51402	2.736336	4.062485	0.366941	5.096878	8.3282	5.347405	11.657006	5.416588	11.769183	3.333598	3.864427	9.516012	5.963256	6.840615	1.62044	5.775694	5.96561
ADGRE3	0.268763	0.678804	0.906252	9.034696	1.662232	0.336803	0.682156	0.305748	0.567139	1.203156	0.439193	0.839214	4.168822	0.08484	1.57521	1.239731	0.267602	2.095935	0.03232	0.480628	1.894657	6.453633	0	1.70423	0	1.130742	1.458029	0	1.866707	0.186809	0	1.891539	0.489597	5.14079	0.477018	1.419621	0.062873	1.950356	0
ADGRE5	4.752871	4.206514	1.731844	2.500772	6.64923	6.688172	0.416919	3.186026	1.980338	3.256296	3.455273	3.485518	2.151791	4.172273	3.047752	2.00478	3.198686	1.445524	0.476216	1.478725	1.930469	4.059674	6.400061	2.990961	0.602099	2.919521	6.270743	0.486293	5.766633	2.08619	0	4.055167	1.955124	3.052016	6.022522	0.478856	0.678952	2.391453	2.647159
ADGRF1	0.312018	2.999329	13.460121	2.523379	1.887181	1.171099	2.557385	0.886604	4.474913	5.652799	1.298107	7.008178	0.613971	1.122007	2.51394	2.177806	2.736721	0.490149	0.221611	0.627117	0.71037	5.118133	1.345403	1.463529	0.119424	5.808286	1.156298	1.697066	4.499139	2.960423	5.160261	1.71765	5.602367	3.832739	2.566542	0.340412	0.211953	1.832999	13.45587
ADGRF2	0.038632	0.040926	0.060836	0.010601	0.131286	0.048046	0.086034	0.051483	0.021505	0.514113	0.104043	0.108715	0.024439	0.21318	0.012519	0.597174	0.149078	0.087477	0.00738	0.027797	0.045948	0.045591	0.030802	0.066006	0.007547	0.032354	0.021897	0	0.149068	0.060314	0	0.009093	0.009081	0.07978	0.010981	0.018072	0.041053	0.054165	0.015099
ADGRF3	0.450467	0.245284	0.221632	0.214583	0.237216	0.063244	0.279836	0.35549	0.485118	0.195143	0.147055	0.524113	0.258092	0.380654	0.46288	0.294221	0.567679	0.270116	0.19841	0.088043	0.242624	0.10086	0.590103	0.077854	0.055673	0.340111	0.295395	0	0.09904	0.403151	3.762003	0.20024	0.016941	0.061728	0.483028	0.094836	0.069262	0.385201	0.343697
ADGRF4	2.419186	0.805014	3.114819	0.722994	1.402638	3.12199	1.81127	0.413787	0	2.453063	2.165424	2.40536	1.213423	3.252975	1.409673	3.192012	1.176113	1.67458	0.429413	0	2.565329	3.934402	0	1.23278	0.331313	0.966725	0.246855	0	4.678726	0.674508	0	0.556407	2.302576	3.501015	0.764998	0.056785	0.094622	0.700619	2.61812
ADGRF5	3.349798	1.736122	4.403015	3.552711	9.068533	6.461142	2.926028	3.069993	5.555968	9.081534	5.16068	4.376749	3.45517	1.907259	3.060425	8.617259	1.227988	5.656376	1.003616	3.07863	5.102245	5.732878	0	8.298525	1.21438	5.7485	2.278715	11.576679	5.399426	1.310605	0.000189	2.86802	5.885233	7.670968	7.987859	2.263255	0.763314	3.13308	3.761093
ADGRG1	23.273738	20.632318	13.981258	8.739282	7.306909	36.591714	12.019049	16.379837	19.045737	23.138901	3.703165	35.315913	11.323132	10.752738	17.759921	5.93824	6.28957	2.18741	7.1041	7.603751	10.456138	13.094395	11.949973	25.222485	6.624757	24.02189	12.425924	69.742982	19.836734	12.022476	0	13.951885	12.863094	32.250784	22.021771	10.135847	5.455379	16.797303	6.993872
ADGRG2	0	0	0	0	0	0	0.235693	0	0.02131	0	1.00E-06	0	0.394856	2.00E-06	0	0	0.038668	8.00E-06	0	0	0	0	0	0.57701	0	0.000484	0	0	0.000119	0	0	1.221179	0.454984	0	0	0.073223	4.00E-06	0	0.056959
ADGRG3	0.2098	1.147473	0	1.111215	0.59799	1.229377	0.612804	0.038156	0.171853	1.200419	0.163601	1.327358	1.588772	0.728757	3.639512	0.691527	0.839028	3.402729	0.282986	0.590695	3.746434	7.754234	1.207645	1.634382	0.099436	1.27362	2.494581	0	1.920699	0.39251	0	0.547394	2.004802	8.998378	0.502427	0.349645	0.02836	0.69337	0.537752
ADGRG4	0.023629	0.039275	0.038839	0.047446	0.102777	0.149615	0	0.165711	0.085493	0.283249	0.080235	0.026222	0.024747	0.108328	0.009548	0.019689	0.015242	0.0753	0	0.020307	0.044481	0.086213	0.104439	0.049594	0.003813	0.046143	0.669412	1.36311	0.051828	0.065519	0	0.03682	0.048296	0.089957	0.08312	0.014641	0.04741	0.030551	0.049725
ADGRG5	0	0	0.038157	0	0	0	0	0	0	0	0	0	0	0	0	0	0	0	0	0	0	0	0	0	0	0	0	0	0	0	0	0	0	0	0	0	0	0	0
ADGRG6	0.004999	0.938693	1.849139	0.825208	2.457388	2.337929	0	1.14994	0.000101	0.926201	1.23732	0.855731	0.000359	3.501176	0.245032	4.233925	2.061882	0.000199	1.410205	0.10488	0.253467	1.765251	4.361292	1.00E-06	0.729415	1.822085	0.440679	2.00E-06	0.480316	0.42476	4.00E-06	3.164554	2.638826	0.250575	2.70E-05	0.890534	0.681641	1.022176	1.112852
ADGRG7	0.114473	0.798255	1.032585	0.363384	3.582004	1.773342	0.142459	0.35254	0.095924	0.619444	0.269119	0.385907	1.818174	0.830311	0.613161	1.132435	0.763587	1.484314	0.085527	0.051276	0.640207	0.033581	0.294748	4.991667	0.118977	0.070573	4.196034	0	0.522854	1.594759	0	3.888212	0.932094	0.176383	0.026433	0.043486	0.011947	0.38925	0.181868
ADGRL1	2.534795	0.851575	3.60E-05	1.577772	2.086319	0.618678	2.00E-06	1.369274	0	2.00E-06	1.748073	0.002093	1.456946	0	1.033322	2.387807	0.89285	2.00E-06	0.149538	0.915529	0.356293	0.000103	0	0.014671	4.00E-06	0.81157	0.344813	0	0	4.00E-06	0	0.880152	0.006468	2.695033	1.218896	0.478851	0.070895	0.315707	0.04782
ADGRL2	0.00322	0.001333	0.013974	0.004072	0.002393	0.004927	0.01124	0.000949	0.003694	0.001047	0.008717	0.006041	0.004045	0.026278	0	0.004063	4.00E-06	0.020883	0.005004	0.003594	0.001219	0.006563	0	0.008168	0.003752	0.008344	0.009846	0	0.003424	0	0	0.01197	0.002188	0.005347	0.007348	0.0034	0.003246	0.002382	0
ADGRL3	0.045076	0.940478	0.343221	0.737441	2.293233	1.935429	0	2.302913	0.658721	1.010644	0.293705	0.395344	0.500356	0.667658	0.401429	0.498582	0.229071	0.791939	0	0.635515	1.424467	1.499294	1.997087	0.429406	0.388916	0.615925	0.157037	1.380072	1.013166	1.321142	3.472673	0.309673	1.528931	2.256379	0.804425	0.083485	0.37188	0.388639	1.871848
ADGRL4	3.691531	4.500689	4.495318	5.966794	7.628644	9.215911	4.895718	3.553382	11.009235	8.749051	6.628383	5.623822	5.838641	5.880865	8.611283	10.578091	3.290647	5.04893	2.162467	3.34334	7.862128	11.96946	17.088164	7.848252	1.447722	7.493615	5.36194	6.987276	8.566893	4.413252	23.260756	6.299347	12.125271	17.220649	7.716573	3.907074	2.951009	8.229817	5.499863
ADGRV1	1.46128	0.277996	0.000965	1.658	2.73284	0.220229	2.232968	0.354457	8.70E-05	0.230537	0.633514	0.001614	0.82475	2.21098	1.383141	0.956665	1.514067	0.000491	0.454516	0.287357	0.988649	0.041916	0.002469	1.052581	0.899944	1.620264	0.000914	0.001811	0.685426	0.156093	0	0.356748	0.821313	0.000901	1.155559	2.474104	2.437255	0.88329	0.000609
ADH1A	4.081388	4.099669	6.078992	4.09341	5.611793	5.375686	2.934717	60.379444	2.767911	9.611853	4.520459	3.479277	3.070587	3.959626	4.433	4.726646	5.115301	1.400644	1.460405	4.773114	6.155657	4.309224	10.721828	2.911872	2.335086	3.018335	4.996312	0.541201	7.370562	4.087724	27.468114	6.60496	4.939093	5.417952	2.963817	1.332191	2.514299	8.948986	1.011501
ADH1B	23.9777	42.125459	0.907809	42.021854	20.903955	32.474783	35.720989	136.010576	22.097171	55.105273	80.431189	30.817557	9.824012	27.012331	28.197378	29.373219	34.797824	12.150043	13.140284	39.493778	61.688334	30.380896	79.425979	18.570922	22.496481	62.374819	40.643163	141.880938	62.59289	41.895758	51.111086	64.340681	48.599922	32.217836	49.753066	12.628085	16.759197	58.387864	2.857312
ADH1C	13.749822	11.026161	3.826913	16.517521	146.316672	3.949736	14.960919	19.38126	1.223203	52.549793	14.952646	29.563454	15.959553	16.795417	18.365936	6.505408	20.468725	38.267134	10.214427	5.583716	7.731107	0.256265	7.204295	4.017836	7.293259	26.34426	121.07593	0	12.159776	24.251614	0	39.10405	8.673321	10.246391	16.67435	9.406983	8.3973	32.259053	0
ADH4	0.335708	0	0	0	0.865884	0.355123	0.569397	1.044658	1.131092	0.783233	0	0	0	0	0	0	0	2.726916	0.227383	0.06881	0.791448	0	0	0.004359	0.346776	0	0.756141	12.163507	0	0.117693	2.653799	1.341336	0	0	0.39491	0	0	0.132546	0.567541
ADH5	17.318519	21.185948	20.266901	20.548423	24.859387	26.746379	20.461468	18.963781	19.908704	34.89542	17.754233	28.340803	20.820635	37.269932	15.373782	28.636673	19.834111	24.401977	10.455517	7.676362	19.204416	19.2292	32.563724	28.248501	15.445711	14.983318	23.217893	30.59455	28.407035	20.518767	25.73345	24.034385	23.630208	33.378236	19.343896	16.393545	7.091676	27.480883	21.351221
ADH6	0	0	0	0.04893	0	0	0	0	0	0	0	0.05342	0	0	0	0.056243	0.106107	0	0	0.021747	0	0	0	0	0	0.044121	0	0	0.059732	0.101362	0	0.0924	0	0.31025	0	0	0	0	0
ADH7	0.010862	0	0.777998	0	0	0.061426	0	0.007967	0	0.01981	0	0	0.049834	0	0	0.049678	0	0	0	0.007875	0	0	0	0	0	0.075757	0	0	0	0.014896	0	0	0	0	0	0	0	0.244516	0.096232
ADHFE1	5.024805	6.590125	1.575523	4.234986	7.873429	4.43891	3.312166	5.531216	0.849556	7.140705	8.192578	3.473101	6.080431	4.495909	4.301423	8.038489	6.997586	3.033816	7.524942	6.851128	4.98449	6.058391	17.310584	4.311576	4.580662	5.894965	9.671062	0.417183	6.774573	2.865313	2.469136	3.989593	7.64087	4.00035	7.796612	5.755288	5.487074	7.624503	1.163313
ADI1	2.849466	4.694319	4.583133	3.386089	7.243266	4.439681	4.059399	4.174883	4.297078	6.158456	3.692093	5.380327	3.059398	6.823922	4.447888	4.701008	3.617488	3.356528	2.482934	2.250938	4.730312	3.611503	4.048047	4.719032	2.366674	5.076855	6.664698	5.40434	5.259137	3.835013	12.853133	4.544571	3.669364	7.810136	3.051717	2.546392	1.154883	6.171811	2.708331
ADIG	0	0	0	0	0	0	0	0	0	0	0	0	0	0	0	0	0	0	0	0.150212	0	0	0	0	0	0	0	0	0	0	0	0	0	0	0	0	0	0	0
ADIPOQ	0.057988	0	0.047137	1.345294	0	1.080821	0.385381	0.151871	4.605654	0	1.016627	0	0.068782	0.757243	0.463644	0.34763	0	0.01521	0.103322	0.074008	1.045894	1.310591	0	0.956604	0.002825	0.346021	0.100572	4.349153	0.29938	0.134175	0.692571	0.126784	0.634024	0.010512	1.213246	0.038351	0.146118	0.419762	0.082892
ADIPOR1	1.233147	1.880084	0.790704	1.256451	0.867974	6.236292	2.151805	2.404067	6.323175	1.69551	0.751502	2.260335	0.888865	1.414834	0.458152	2.473738	3.967991	0.492227	2.537684	0.673037	0.832655	0	3.90719	2.109512	0.638149	5.095948	3.673786	0	0.155116	6.214147	0	0.991428	1.816255	0.647248	2.116978	0.131419	0.873746	2.452282	2.473264
ADIPOR2	2.420755	4.984933	4.252372	2.994021	4.839925	6.219703	3.509545	2.400911	5.706754	3.607677	3.460694	6.418884	3.483261	4.595421	2.648656	3.907133	3.999581	4.090465	2.45805	1.621835	3.367072	7.40598	5.387259	5.909421	2.61466	3.69732	4.353991	4.644041	4.140872	3.38778	4.964186	4.033989	6.651422	4.8284	4.33752	2.2813	3.141544	4.797819	3.722782
ADIRF	7.912304	26.133385	10.951384	13.006356	18.992087	50.226147	6.00851	40.866444	24.636757	50.522021	14.038618	20.940145	17.537548	13.604836	12.349178	10.344968	20.656319	7.978959	6.358798	12.592219	15.433136	15.969169	13.744364	14.145491	11.705971	21.221175	36.974325	22.633946	16.533619	30.386782	10.883112	20.474174	19.925786	15.581691	14.121415	5.670796	8.880185	14.339721	18.271805
ADK	21.41265	18.19612	45.752418	27.28816	27.635423	23.138698	33.122814	22.335262	32.253842	28.368661	25.569315	29.504658	27.32811	54.376863	20.522956	25.134544	25.457033	20.693984	15.155085	9.146084	17.54383	16.527686	32.280465	36.512695	11.466126	17.495849	13.378564	42.010029	23.616631	27.815323	0	28.357616	31.531123	25.039815	37.90851	26.404131	15.501773	22.95118	33.096412
ADM	1.611397	0.20644	3.570488	1.252181	1.536101	4.447838	0.095015	2.378778	20.826725	2.906555	1.781231	4.125058	10.577054	3.367868	3.744311	2.009731	1.683156	1.466229	1.391029	0.856355	2.634917	2.188758	3.450355	4.101323	1.753984	1.696017	2.770921	1.013737	0.07543	2.683484	0.428706	4.875511	1.909355	1.432196	1.621431	0.689952	0.38947	1.846072	12.15421
ADM5	0.118863	7.706382	0.08293	0.158631	0.394764	0.224066	8.602881	0.146616	0.146228	0.177375	0.227482	0.183887	0.185918	0.279533	0.189796	0.228581	0.152827	0.102454	0.065362	0.078348	0.232599	0.055414	0.100532	0.110748	0.006405	0.1658	0.278671	0	6.171337	0.163024	0	0.357941	0.138539	0	0.20211	0.10099	0.036451	0.252271	0.076591
ADNP2	2.837992	6.173783	4.421988	3.697031	4.56917	5.014648	3.882632	3.901449	4.389399	6.200511	3.806803	4.598537	5.038403	6.67741	4.389732	4.373469	5.019809	3.772197	2.181678	1.963316	3.61395	1.709665	14.558642	7.292085	1.957221	4.220254	5.177327	0	6.885845	4.937326	0	4.527824	5.381527	5.600949	2.515245	3.237955	2.276185	5.618889	4.218695
ADNP	2.448012	5.972103	7.534783	2.939573	6.556252	4.992965	5.705271	7.605861	5.235493	5.433381	2.971097	6.032996	3.608756	5.723803	3.656927	7.925712	4.422238	4.723659	2.819835	2.626253	3.395521	5.795652	5.195934	6.221481	2.355585	3.320272	4.309572	1.999169	5.041691	8.053415	15.604865	5.120547	5.106872	7.57299	7.374204	3.280378	3.365298	6.661984	4.968202
ADO	0.507557	0.374683	0.454477	0.347157	0.43712	0.628082	0.275575	0.387625	0.32097	0.29131	0.339829	0.488996	0.488614	0.531142	0.365319	0.398607	0.501776	0.196771	0.183822	0.128588	0.344658	0.121734	0.191366	0.221936	0.164252	0.455214	0.256226	0.91085	0.496412	0.342049	0	0.442089	0.296709	0.627287	0.441807	0.321424	0.123226	0.354982	0.283146
ADORA1	0	0.003212	0.096734	0	0	0.131812	0	0.084038	0.073154	0.147699	0.153803	0.187035	0.148632	0	0.098057	0.042778	0.038999	0.153763	0	0.170213	0	0	0	0.091619	0	0.171003	0	1.109427	1.40E-05	0	0	0.043067	0	0.069042	0.15132	0.260901	0.101043	0	0
ADORA2A	0	0	0	0	0	0	0	0	0	0	0	0	0	0	0	0	0	0	0	0	0	0	0	0	0	0	0	0	0	0	0	0	0	0	0	0	0	0	0
ADORA2B	1.386927	3.081729	5.667961	1.107936	2.231692	1.960544	2.990668	2.046958	5.207695	1.646418	2.35957	3.507406	1.206309	2.14768	2.913833	3.57024	2.290013	2.102279	0.592538	0.896764	1.41813	3.898859	3.630161	3.050722	0.703101	1.815856	1.283887	9.651192	2.627711	6.094323	0	1.894791	1.662104	2.622828	2.465011	0.940783	1.524902	3.20295	9.642139
ADPGK	8.491849	12.445572	11.875594	13.501257	11.606164	13.028351	9.596095	8.635084	14.363099	14.544525	12.012365	13.219547	13.162207	13.631355	10.441067	15.337044	15.518127	12.230289	8.565854	5.712245	13.259318	13.743628	9.450356	13.75782	4.473222	11.587764	12.821519	28.814023	17.90155	10.270863	16.981562	10.538603	16.865764	14.992886	20.744148	9.302663	3.873908	11.011703	16.824171
ADPRH	0	0.212368	0	0	0	0	0	0.066681	0	0	0.19807	0	0	0	0	0	0	0	0	0	0	0	0	0	0	0.337275	0.252597	0	0	0	0	0	0	0	0	0.207825	0	0	0
ADPRHL1	0.133526	0	0.644947	0.403944	1.082393	0.432656	0.650261	1.128279	0.3043	0.718532	0.692701	1.026147	0.443264	0.168877	0	1.460687	0.657967	0.486036	0.266936	0.680182	0.385113	0	0.314352	0.365369	0.306999	0.476694	1.626123	0	0.819818	0.339516	0	0.641228	0.817852	1.328526	0.694707	1.023523	0.910793	0.872845	0.53851
ADPRHL2	2.746303	5.519807	4.368816	4.092641	4.922827	6.806273	4.166086	5.20836	4.42277	4.649942	3.337824	4.974919	4.646921	4.445566	3.982908	6.307668	3.545781	2.674793	1.799343	1.649344	3.870141	4.567065	1.287278	4.029433	2.316399	4.736579	3.483502	1.182957	4.887139	4.356173	0	4.228524	3.904525	3.531605	4.593001	2.354549	0.774135	3.126165	3.222595
ADPRM	6.354288	6.671614	4.633111	7.113892	8.250578	7.345393	5.589604	6.726413	7.308079	8.105674	8.309915	5.231729	7.912725	10.403503	5.865112	8.156082	6.678342	6.639509	4.906214	2.593022	6.080101	9.334342	19.241921	11.923862	5.063813	6.758778	7.167169	0	8.384439	6.92265	11.291776	8.525272	8.360224	10.102354	12.421834	4.88854	5.91531	10.006248	6.385579
ADRA1A	0	0	0	0.007758	0.010139	0.06659	0	0.013173	0	0	0	0	0	0	0	0.031421	0	0	0	0	0	0	0	0	0	0	0.039088	0	0	0	0	0	0.010229	0.018758	0.032007	0	0	0	0
ADRA1B	0.151031	0.507243	0.060133	0.008214	0.09433	1.110219	0.139223	0.095928	0.215889	0.900158	0.163091	1.101902	0.150195	0.091963	0.36882	0.41454	0.035611	0.159222	0.034809	0.029209	0.298087	0.025839	0.374462	0.240811	0.023869	0.007018	0.062339	0	0.210987	0.027644	0	0	0.086075	0.104377	0.113005	0.008557	0.056639	0.058783	0.107095
ADRA1D	0.042027	0.06574	0.035898	0.020583	0.031508	0.023758	0.010582	0.039973	0.066505	0.230219	0.006811	0.040917	0.019306	0.332946	0.061722	0.067315	0.014874	0.053252	0.007268	0.024398	0.082997	0	0.039019	0.035906	0.024899	0.040962	0.043397	0.288252	0.050394	0.12719	0	0.017976	0.008986	0.087315	0.031452	0.021441	0.014203	0	0.029829
ADRA2A	4.202854	3.384411	3.989275	4.165111	1.8003	2.757819	2.173519	2.836999	0.629076	2.827206	4.015148	2.098334	2.318938	2.678705	2.605412	1.274188	4.595454	2.437601	4.778381	2.233925	1.353777	0.986045	1.088627	2.88529	3.216348	3.895869	2.096304	7.38202	2.705965	4.245426	6.56471	5.940492	2.817503	2.408844	2.586595	3.904543	2.426464	3.080701	0.714689
ADRA2B	0.092002	0.251413	0.095543	0.230803	0.197131	0.396139	0.140894	0.239948	0.223227	0.204166	0.202476	0.144082	0.279492	0.200414	0.09676	0.199321	0.093095	0.208533	0.386556	0.167006	0.06493	0.541783	0.730987	0.247098	0.027243	0.365496	0.20373	1.126876	0.124955	0.453031	0	0.365604	0.653624	0.273681	0.491903	0.246003	0.081542	0.263441	0.035018
ADRA2C	0.856833	1.110697	0.19005	1.445009	0.241849	1.460539	0.780743	0.641948	0.026449	0.36377	1.026091	0.541911	0.282595	0.874787	0.806415	1.100291	1.638704	0.630075	2.169977	0.604041	1.231288	0.4209	1.557356	0.130305	0.807195	1.261555	0.944053	0.804946	0.479528	1.12558	2.041668	1.178629	0.62688	0.84997	0.878052	1.585158	0.448414	0.62611	0.394971
ADRB1	0.203782	0.13547	0.115945	0.012748	0.277545	0.022741	0	0.081021	0.044068	0.014937	0.066193	0.009487	0.130001	0.15439	0.103093	0.145397	0.184503	0.049533	0.16848	0.096154	0.062972	0.051302	0	0.066586	0.032327	0.079759	0.056344	0	0.048471	0.118013	0	0.187797	0.016664	0.016203	0.087512	0.024658	0.026367	0.049219	0.033592
ADRB2	3.217329	6.706517	11.391657	3.565155	7.49722	5.663784	2.041061	6.92155	1.870266	10.711678	7.042694	4.332352	3.715341	7.026768	3.755398	4.864059	3.814461	3.984315	1.695031	3.169499	8.705871	8.274495	11.085211	6.759173	1.88726	5.34163	7.041333	5.573815	11.979977	1.99777	26.973098	3.293745	5.8203	3.017189	13.013254	3.780762	1.745271	8.523051	7.129751
ADRB3	0.059885	0.223501	0.188519	0.148085	0.079224	0.040123	0	0.025895	0.031831	0.0862	0.133112	0.030988	0.136229	0.078204	0.324393	0.048903	0.067772	0.04067	0.01513	0	0.04182	0.032976	0.395147	0.023699	0.015564	0.12854	0.131763	0	0.155076	0.073458	0	0.065319	0.063887	0.039263	0.359083	0.095452	0.021089	0.272129	0.045313
ADRM1	9.998476	13.710756	5.197845	9.21301	5.103135	4.933172	0	8.936162	26.533692	9.490587	0.471048	17.619733	8.129286	5.083344	2.309007	7.050898	3.928312	4.868365	10.555776	2.876368	13.489904	2.943019	18.709723	3.801831	5.081114	6.648273	0.134488	23.339409	1.533383	22.890202	34.738332	4.769634	4.80E-05	26.375552	0.053472	2.033696	3.022714	10.740924	0.026019
ADSL	30.170006	42.015134	57.27121	28.174025	53.919207	59.779752	44.755377	42.0206	35.053779	34.065591	42.351455	58.582672	38.495693	70.942397	32.726127	60.652655	31.195298	50.795097	28.390101	12.793098	34.424878	34.690233	42.019824	44.038058	18.328267	37.80544	32.265007	54.870527	33.852902	42.154976	0	41.826463	59.477853	51.894209	65.456555	36.9122	22.072984	48.114483	42.719055
ADSS	19.798581	24.502024	36.719586	31.571619	25.743655	38.46272	24.226987	23.20571	46.652652	35.65896	21.454491	37.198836	29.282299	49.652565	26.648863	40.991459	24.946978	18.299852	10.924994	9.326462	22.367804	32.517148	29.538882	38.848408	12.470958	25.697597	20.853702	61.010957	34.328635	23.77708	31.889557	26.816482	32.209904	42.153785	33.030997	19.882705	9.593252	28.398742	61.138345
ADSSL1	0.120399	0.669903	2.808507	2.485042	0.839444	0	0.281282	0.304998	0	0.012248	0	6.40E-05	0	1.494393	0.483205	0	0.384025	0	0.220296	0	1.392822	1.537088	0.464489	0.000125	0.373567	0.001191	0	0	0.248832	0.248644	0	0.794591	0.696702	2.49969	0	0	0.092578	0.076769	0.827855
ADTRP	0.071626	0.17222	1.057575	0.766246	0.480233	0.856758	0.409331	0	1.140434	0.474108	0.458913	1.278739	0.555753	0.38093	0.826672	0.191885	0.058405	1.151009	0	0.140688	0.637109	0.351968	0	1.337053	0.136731	0.04533	0.398605	0	1.160826	0.276888	0	0	0	0.411249	0.323685	0	0.097745	0.694146	1.584885
AEBP1	453.233686	667.191463	1347.885125	439.906544	277.398883	1469.954654	471.578032	253.725124	1053.528449	885.811605	356.916245	544.207461	552.638395	628.948254	604.529775	545.246235	625.167805	620.656109	133.336302	191.645296	748.971278	393.735149	227.76823	558.596252	228.401358	411.603796	333.411048	855.094851	965.697898	592.457739	1006.511094	600.357211	618.380684	1055.598411	689.148909	402.551686	82.591105	568.310403	943.355172
AEBP2	0.554315	0.624861	0	0	4.80E-05	0	0.067092	0	0	0	0	0	0.827418	0	0	0	0	0	0.020834	0.277495	0	0	0.000726	0	0	0.411095	1.548508	0	0	0	0	0.000173	0	0	1.829813	0	0	0	0
AEN	2.520715	4.029933	3.463784	2.657411	1.955616	3.648863	2.935075	4.500481	3.191133	3.317531	3.203735	2.844104	4.909667	2.27957	4.672487	3.74447	4.406004	2.947203	2.137103	2.140103	3.024718	2.355923	3.219298	2.713764	0.898327	4.061046	2.79557	1.831521	3.604161	3.051224	6.809394	3.01637	3.73871	3.42281	3.766333	2.077578	1.023701	3.460384	3.401226
AES	37.7923065	46.7280375	38.413013	31.6506665	38.9583925	44.336712	38.3189635	43.317865	29.247189	45.298041	28.3176335	43.7849305	42.1086085	38.178592	33.6986655	38.780184	41.3352825	25.963925	27.2238635	23.591189	24.5123345	40.8844185	48.199838	38.4184295	18.866556	42.7002305	39.8100895	1.2604705	42.394675	50.1275325	1.9064835	44.319422	33.9257855	33.7800915	39.9943045	27.6012955	12.223081	40.864867	40.011902
AFAP1	2.041754	3.091265	2.976757	2.683598	3.192882	3.57008	1.435365	4.489025	5.509644	4.097833	1.486866	6.105708	9.496941	4.750956	2.896725	4.865509	2.958128	3.144259	0.863934	1.208238	3.094621	5.404605	3.893646	5.260924	0.411957	3.077403	3.553143	0	4.356727	3.863382	25.09516	4.387513	5.017601	5.219367	4.456935	2.27325	0.770473	2.973203	6.549153
AFAP1L1	0.374753	1.651573	4.729597	1.528243	3.120848	0.884491	2.584789	0.948574	2.400042	3.568496	3.16253	0.956919	0.845286	2.091903	2.69568	2.266216	2.265138	1.011857	0.887356	0.670269	0.546936	1.907925	1.354589	1.256171	0.390343	2.804314	2.025332	0	3.184523	1.490031	0	2.499765	2.953953	4.327272	1.90607	0.964581	0.278526	2.046659	1.934037
AFAP1L2	4.788417	7.216632	2.918476	1.911711	4.725476	8.073568	2.261841	4.5752	10.761361	5.238238	4.318362	5.790008	3.31826	4.510248	4.084642	7.215506	3.322438	7.733925	1.858994	2.340382	1.243401	0	2.394503	1.75069	0.691051	4.47131	2.617884	0	3.500725	3.316678	0	4.61002	5.298832	4.201477	9.565089	1.23124	1.242005	5.042692	7.482342
AFDN	16.537821	18.900961	10.3028	13.015992	26.319687	27.875834	17.767383	17.478987	13.037717	16.623354	13.422226	12.634483	18.738278	13.153934	10.347016	22.66971	21.609832	10.995164	12.658463	8.295462	14.615623	16.862524	5.946111	17.812731	7.027847	15.465492	10.826015	31.730936	20.220499	20.427055	8.814879	17.416261	15.410837	13.920177	19.972982	14.406243	8.933435	16.587393	14.781103
AFF1	22.587508	29.443197	25.518681	20.415733	27.633815	36.632364	20.755675	24.112756	21.117644	41.87187	27.023194	36.982259	30.449547	29.182731	27.075088	33.183237	26.957306	19.141054	12.537736	12.35032	29.009692	23.967081	41.889571	30.122046	10.169284	23.734605	17.600771	40.139208	35.001903	30.368687	41.711367	31.131995	30.797795	36.75367	34.024784	15.975325	15.463756	31.449228	18.513703
AFF2	0	0	0.034539	0	0	0.013943	0	0	0.047963	0	0.038243	0.00926	0	0	6.00E-06	0.053441	0.060769	4.00E-06	0	0	0	0.028056	0	0	0	9.00E-06	0	0	0	0.099923	0	0.107172	0.159502	0	0	0	0	0.256573	0
AFF3	1.220292	1.457141	0.768603	0.562485	4.699608	1.43969	0.394695	0.880226	0.560051	1.97317	2.953865	0.297803	2.18623	2.610876	1.715708	1.62543	1.671504	0.920275	0.293327	0.196232	2.075039	1.338989	0.630273	1.133591	0.666012	1.099441	1.473835	6.00E-05	0.99641	1.153418	0	0.437558	2.309167	0	2.944938	0.821783	0.243095	2.96601	0.404831
AFF4	23.86238	37.602742	50.858122	31.583141	32.766887	61.951486	26.296577	32.942032	43.585506	40.998167	27.129935	51.450071	41.296937	36.001227	32.112474	52.944201	32.892318	25.003664	16.784103	14.508297	31.567426	39.152136	37.050505	47.587568	18.719282	34.981589	27.082499	53.119091	50.182949	38.818788	59.572111	36.949242	31.506266	53.500151	43.032305	25.449912	15.10336	36.576196	50.463284
AFG1L	1.079734	0.905054	0.756466	0.91501	2.72662	1.008973	1.040294	1.255466	0.806342	0.988032	0.960472	0.980011	0.624041	1.805598	0.660886	1.118556	0.606348	0.867924	0.560555	0.418454	1.137145	0.653539	0.541079	1.16997	0.277391	1.014261	0.99897	0	1.029657	1.036225	0	0.717412	0.872793	1.427967	1.287685	1.021446	0.48155	1.546349	0.680057
AFG3L2	42.280467	43.249521	59.68582	63.505509	102.036921	51.221269	38.843268	37.158742	46.015727	72.070928	38.959244	49.426605	52.397019	58.270576	37.941517	68.735924	72.761979	39.202489	35.076298	28.168693	46.018695	47.366746	57.885628	55.18107	27.591305	70.617532	58.745522	79.603434	61.534123	212.239823	27.203063	41.510359	57.257158	43.073131	63.625936	41.297576	21.736531	60.262244	34.566171
AFM	0.287165	0.009973	0	0.215416	0	0.010828	0.028839	0.101165	0	0.041887	0.111583	0	0	0	0	0.032831	0	0.01814	0.357265	0.258122	0	0.176581	0.026732	0.107906	0.286	0.280537	0	0	0.011448	0.062964	0	0.036815	0	0	0.057288	0.185388	0.245276	0.009575	0
AFMID	4.054525	3.325375	3.047021	1.556206	6.060415	6.333674	1.251853	2.353413	4.142909	3.889165	0.976458	7.350396	0.804553	2.965401	1.349374	3.775061	3.321302	3.158256	3.599139	1.880403	2.311229	4.062488	0	3.133773	0.903676	3.456365	5.12312	10.555884	3.273091	5.283051	0	4.890458	3.231931	6.890123	0.39545	4.486162	2.912421	1.467423	7.597485
AFP	0	0	0	0	0.27709	0	0	0	0	0	0	0	0	0	0	1.142543	0	0	0	0	0	0	0	0	0	0	0	0	0	0	0	0	0	0	0	0	0	0	0
AFTPH	3.404716	3.648905	5.998838	3.717199	6.76759	5.532491	5.359184	4.527366	2.983108	3.588572	4.433318	4.735167	4.493565	4.236668	3.420281	8.283491	2.907474	1.67423	3.103396	1.916605	2.732018	4.848671	1.614165	4.862471	2.19982	3.632499	2.538016	15.388479	4.551517	4.824421	0	6.699756	5.693077	5.051116	6.433696	4.503433	1.60086	3.071413	3.898733
AGA	11.870042	12.068669	13.086875	18.397567	15.126403	14.41174	11.064606	15.63549	10.974253	16.878041	9.787202	13.602134	7.921925	15.865789	12.669943	13.956054	11.877271	6.745159	12.348703	12.064813	10.082594	16.472649	4.44928	17.902397	8.913833	15.904738	13.099009	4.729356	12.831944	14.062052	0	15.424464	17.703608	17.087414	12.885282	20.409679	13.257461	17.990243	15.97785
AGAP11	8.875747	18.467288	13.230307	0.763161	22.886638	41.466272	3.524099	35.449938	14.025625	49.153069	11.113435	10.056718	1.588629	11.186215	1.16383	11.450568	14.621778	11.496851	1.442645	10.81578	21.756828	19.441049	0.153869	11.312196	0.786224	12.432273	21.140015	6.755543	25.616759	17.256866	0	10.510222	21.384863	20.275327	19.991552	1.649538	0.331055	17.433761	0.852174
AGAP1	1.960317	1.58942	2.598632	10.489997	3.348267	3.559688	1.365253	2.450852	2.594487	3.558453	1.272361	2.602797	9.143503	2.261986	9.725408	2.56145	2.663544	4.524245	4.797312	1.690116	2.620567	2.573936	17.550401	1.600971	7.682163	2.139464	1.713928	9.030182	1.669012	1.876006	9.53563	2.538121	2.02395	1.663613	3.843225	6.833955	9.637397	2.522042	8.282637
AGAP2	0.656341	0.56986	0.37288	0.775298	1.076114	0.919347	0.537484	0.553738	0.271451	1.093889	0.351192	0.673414	1.28093	1.057979	1.051243	0.712536	1.219924	0.729181	0.195119	0.396378	1.044266	1.033112	0.155452	0.46336	0.075321	0.729041	0.678137	0.769045	1.37055	0.648987	0	0.829624	0.784679	0.526918	1.842999	0.420729	0.066907	1.384682	0.428854
AGAP3	6.517146	9.719679	8.36046	3.56689	6.423804	13.07293	7.099734	7.637683	8.493518	9.982679	5.607847	6.163033	9.97823	4.53964	5.399134	8.434405	7.241382	7.958347	4.593953	2.826816	5.174614	5.276172	6.788314	6.823858	2.009091	4.813669	8.820095	17.24473	5.196339	5.768718	9.471612	6.570312	5.563896	5.823531	10.188532	5.680165	1.66348	6.070092	6.302768
AGAP4	36.907258	52.0124325	39.88792	33.996888	49.520123	49.140875	22.9322045	59.326825	32.726972	62.7469275	45.346105	40.630774	40.871832	56.772617	25.233284	51.912872	81.1438	34.0566405	26.5735735	27.4152085	40.7228115	45.554977	25.9883415	44.08551	17.907729	54.0784745	55.8093305	171.069784	54.1213685	48.584133	159.6547025	43.938285	44.0212515	53.028312	90.942544	31.320577	16.617817	58.1692395	48.8506165
AGAP5	72.573625	69.989358	126.97828	66.556592	131.882145	97.321227	62.499711	97.164164	67.583049	141.179151	99.794324	91.73372	82.651079	160.246127	66.781445	153.666049	99.7585	106.746422	63.576832	68.711207	79.413496	96.883666	91.970514	70.307055	40.063732	105.74069	123.15293	56.841723	105.764442	99.266677	193.630227	101.826266	114.081672	123.436903	167.979057	67.77705	62.186298	115.178274	128.721139
AGAP6	121.13191	157.359373	149.066079	145.430985	221.434064	179.253954	116.411927	218.961199	150.371962	289.109638	169.353515	184.923607	161.261895	194.778462	167.111744	256.934708	193.955069	141.849559	75.082392	99.838558	189.118693	192.201741	169.002861	152.855923	63.739534	183.679661	162.098708	400.181865	266.91956	208.804304	482.768981	149.53405	193.029814	260.534715	260.961714	130.240102	71.893764	183.833352	168.412162
AGAP9	227.57562	106.89882	21.770145	216.782012	507.384552	348.37198	97.753196	397.740572	287.758369	544.426176	242.599415	312.537422	291.012414	30.506241	176.515494	485.894478	208.604906	36.811249	253.013564	201.940527	219.027654	232.955456	176.714664	250.935471	132.277279	400.021971	303.125541	445.065746	224.560614	383.822932	356.571627	125.577469	257.500437	276.835278	245.299433	247.763298	138.206446	148.338328	304.372852
AGBL1	0.147879	0.313797	0.035428	0.07732	0.171915	0.245116	0	0.310804	0	0.248712	0.057565	0.086488	0.136031	0.018045	0.339984	0.05417	0.193828	0.018782	0	0.038663	0.074401	0.007625	0	0	0.007005	0.172634	0.207888	0	0	1.003959	0	0.132926	0.088581	0.073964	0.140221	0	0.013352	0.301426	0.178678
AGBL2	1.111126	1.156355	1.443209	1.031208	7.353362	3.070332	1.25556	1.402254	1.291107	1.489761	1.43611	1.455804	1.134303	1.233685	0.650035	2.116788	1.226391	1.72163	0.731594	0.68976	0.941362	1.168861	1.864571	2.393303	0.613251	1.256342	1.412399	1.681282	1.429409	0.684733	9.765683	1.193366	1.212553	0.948402	2.51872	0.449714	0.56355	1.274544	4.343941
AGBL3	0.897609	0.710727	1.728127	1.437965	2.35072	1.009783	0.452868	0.576037	0.361508	1.035778	1.131177	0.586539	0.634669	1.224088	1.234521	2.107255	1.00151	0.318917	0.491515	0.478654	0.742377	0.274352	1.162591	0.937918	0.51735	0.520132	0.568245	4.299536	0.793359	1.963666	0	0.871018	1.206258	1.003086	0.710326	1.004498	0.579779	1.071925	0.361966
AGBL4	1.00E-06	0	0	2.00E-06	0.515324	3.00E-06	0	0.192363	0	1.00E-06	0	0	1.00E-06	8.00E-06	2.00E-06	0	3.00E-06	1.00E-06	1.00E-06	2.00E-06	2.00E-06	0	2.00E-06	1.00E-06	2.00E-06	1.00E-06	3.00E-06	0	2.00E-06	0	0	2.00E-06	0	2.00E-06	2.00E-06	1.00E-06	1.00E-06	0	2.00E-06
AGBL5	2.20797	2.252791	5.047931	1.451881	4.233391	4.005906	3.596433	2.812602	1.875116	8.022353	2.32097	4.039189	3.389644	3.747081	1.572798	2.375538	3.088041	2.722743	0.527766	1.074697	1.749657	3.525638	9.702038	4.065315	0.858635	1.558011	2.736193	10.995197	4.050194	3.484133	3.942138	3.579269	3.560951	2.677979	1.193307	2.213762	1.53692	2.667591	3.493386
AGER	0.685151667	0.4861	0.259792667	0.086368	0.161256333	0.169573667	0.154987667	0.336619	0.318079	0.718539333	0.186816667	0	0.125806667	0.441664333	0	0.360354	0.33941	0.709273667	0.435749	6.67E-07	0.254919	0	0.146321333	0.504613	0.232072333	0.719344333	0	0	0.531659	0.238459667	0	0.681527	0	0.412345	1.644635	0.214751667	0	0	0.149475333
AGFG1	0.978354	1.52716	2.480594	1.902596	2.803198	0.971263	0.234665	1.084775	2.322036	2.167692	1.227941	2.069223	1.518589	1.873966	1.167866	2.617125	1.09977	1.268812	0.431831	0.388402	1.348806	2.62121	1.423724	2.613917	0.432965	1.541756	1.087254	8.501934	2.584643	3.51054	0	1.067083	2.523476	1.775301	0.676574	0.873774	0.760485	1.671178	1.874239
AGFG2	7.167029	7.678447	6.068462	7.209978	13.929208	5.39096	9.01081	8.797589	3.6657	7.150602	6.944295	5.73576	6.588126	7.794368	5.191552	8.199249	7.796281	6.156662	6.167788	4.573873	3.801994	5.589687	5.92722	3.878289	3.991228	8.569834	6.164812	4.184731	6.641265	7.57702	0	7.464575	7.833231	4.971704	6.462289	7.248043	4.421329	8.045231	2.547376
AGGF1	18.874726	18.87213	31.768352	27.181047	35.529386	29.782237	29.596823	17.158445	22.712449	32.037939	22.200087	27.342127	26.531966	34.221645	23.0067	37.527579	24.463316	20.530741	12.104484	9.799987	21.791807	19.182505	26.826875	26.093192	8.417746	22.870085	21.549132	38.71872	26.514452	22.880309	37.819544	37.43794	29.41787	30.721727	29.011836	22.660374	12.994256	32.340531	31.804841
AGK	8.60459	10.524001	12.969685	8.884457	14.65207	11.671118	7.819111	10.22034	6.236109	14.076178	9.245632	8.13013	9.701873	11.454525	8.642925	13.318393	11.49053	8.762594	4.675535	3.984999	10.064391	14.79428	9.802479	12.284043	4.230902	9.404048	9.068962	9.53164	12.456283	10.076307	2.648055	10.60396	11.602061	11.639181	14.523331	7.136863	4.257096	12.675753	12.246787
AGL	4.254972	5.33444	4.279628	7.136708	7.109905	6.151538	1.71215	6.553364	12.298552	2.853827	7.58942	4.692257	2.752837	8.255532	0.15423	11.047497	3.316375	4.473905	1.798471	4.455832	8.78269	5.926248	29.00845	5.414782	1.34026	3.518152	4.839336	30.913002	12.268539	6.203547	0	7.898706	4.446634	2.61463	5.599184	1.592638	1.411838	5.648296	7.770804
AGMAT	0.764038	0.967715	1.035479	1.336952	3.300985	1.01413	1.164347	4.072628	0.738142	0.583137	0.687234	1.214009	1.218123	1.408585	0.897499	3.151495	2.393378	1.092819	0.128903	0.478512	0.587662	0.498457	0.187259	0.854959	0.202665	1.141254	2.619728	0.241092	0.595968	1.071074	0	1.523749	1.710478	0.580597	0.509495	0.435701	0.201763	1.309179	0.708553
AGMO	0.191563	1.015434	4.749572	1.312445	4.824734	1.864471	5.869804	3.474014	1.14416	1.002102	1.16239	8.216817	2.85903	2.752749	0.51596	8.924735	1.690271	2.546967	0.122927	0.271434	0.843541	3.952142	2.313671	1.538518	0.292364	2.169892	1.092491	2.654164	1.089637	1.666131	2.985071	0.705984	1.739248	0.249744	9.009561	0.496549	0.79575	4.435334	0.115431
AGO2	2.640764	4.737113	3.518489	3.200735	4.428774	6.619357	3.235094	4.19471	4.495568	4.716653	3.180956	6.244386	5.148102	3.626634	4.252056	5.707351	6.195947	3.817646	1.781683	2.037333	4.568444	6.633193	5.184359	5.845719	1.43627	3.760447	3.855258	7.704185	5.455293	4.704913	9.305892	3.52538	4.462427	4.705989	4.815117	2.381068	1.104485	3.737826	4.570749
AGO3	14.317859	17.660768	19.406501	15.86254	36.827566	27.923559	15.415352	20.496972	15.687143	22.555945	17.556605	22.427326	20.539017	24.272643	17.643831	27.992377	17.958067	14.194992	8.625369	8.301809	19.448999	25.930601	25.620633	23.550703	8.720598	18.764302	16.293285	12.542611	24.280491	21.96683	43.549577	22.96073	22.565779	23.432143	25.338225	13.289917	7.670114	19.975703	17.50362
AGO4	0.117034	0.287858	0.384639	0.17306	0.450801	0.487191	0.0811	0.303685	0.035951	0.252452	0.147202	0.116498	0.196199	0.177041	0.206426	0.255224	0.463694	0.133701	0.1565	0.100317	0.229811	0.166032	0.714017	0.396793	0.08117	0.400612	0.279587	0	0.149117	0.206617	0	0.398597	0.38877	0.134596	0.327842	0.342279	0.240855	0.151848	0.093933
AGPAT1	1.85206025	2.4575495	1.8423845	0.93767775	2.180699	2.61322825	1.6395585	2.475469	0.92139875	1.74273075	0.99014725	1.60839425	1.630361	2.38554725	0.4709385	3.20120875	2.62716025	1.42340475	1.41501525	1.354765	1.72236775	1.138802	4.03130825	1.95987375	0.70634125	2.66436375	1.79324875	0	1.61850225	1.69351375	0	1.5935415	0.876908	1.330267	1.7904475	0.8724845	0.2210535	1.48983175	1.78177025
AGPAT2	11.092288	11.996381	12.194441	10.592986	6.753361	26.698706	9.427483	7.983145	15.516637	9.867127	8.122983	12.758446	6.622806	7.512877	9.471449	9.747301	16.795578	4.593718	6.907766	9.31069	5.964248	10.67768	4.930608	7.988386	4.015919	12.002827	11.583467	0.783497	9.546659	11.193665	0	10.903667	11.257637	10.334892	8.649545	9.300542	4.366918	9.752372	7.632265
AGPAT3	1.814825	1.754329	2.229722	3.851803	1.767982	2.221462	4.503146	2.312883	1.949356	1.021826	0.660944	3.863388	0.777073	0.02734	1.685571	4.761472	1.586096	0.463738	1.436718	0.261742	0.00019	2.544053	4.581124	1.515117	0.814188	1.324834	3.629063	9.241863	4.272185	0.108247	11.635411	3.081278	1.705928	2.895414	3.379764	0.408845	1.425656	1.24255	0.615558
AGPAT4	1.264822	2.012634	2.022233	1.259172	1.314043	2.99307	1.139637	0.976434	1.672403	2.669334	1.148279	1.427355	2.741118	1.475211	1.441594	1.540882	2.749604	4.357635	0.72306	0.88992	1.871594	3.543872	0.464909	3.411797	0.981855	2.394697	1.742743	5.038068	3.096897	1.013694	3.072821	1.450909	1.348138	2.561085	2.88232	1.070464	0.30619	1.526609	2.169161
AGPAT5	1.678009	1.821818	3.110552	1.647491	5.721316	2.369719	1.878699	2.975273	3.186608	1.678728	2.074414	2.916836	2.400726	3.507859	2.387238	2.32812	4.948198	2.301199	0.98079	0.687034	2.351079	2.2238	2.565342	2.168506	1.120846	2.081005	1.342538	6.185645	1.970096	2.944942	0	3.018281	2.320213	2.440901	2.960074	1.478909	1.134454	2.852432	3.263927
AGPS	18.375498	21.083021	34.364739	22.977697	27.1098	25.271306	29.267051	20.0188	41.287258	33.503931	21.717573	27.36403	28.080158	36.098568	20.992503	70.487057	23.023778	22.97456	10.925309	9.559923	20.913239	25.705172	35.407563	34.852799	9.10577	19.692284	15.509532	31.331552	23.492486	28.388965	34.766639	36.87331	36.025021	28.909324	30.194339	21.758043	13.091984	28.985965	26.582938
AGR2	90.879405	208.581067	318.279099	102.280954	622.575924	124.200565	102.222834	564.672095	111.524836	277.505751	62.183701	561.923809	123.791241	181.021081	202.12983	475.181468	344.50421	170.220851	8.398133	58.03374	55.421548	243.396766	34.70129	330.155237	16.727784	654.286552	626.278118	243.303655	58.489634	260.170895	0.748009	152.961736	425.09264	361.701292	36.922848	23.962024	7.117389	425.126247	127.089628
AGR3	13.420937	29.590199	29.307286	10.059301	61.994525	21.494125	22.293174	47.288874	12.597993	14.471637	12.469135	49.34855	11.038969	27.084953	24.150071	21.171095	38.041579	14.957236	3.353135	5.765477	11.667518	46.083537	3.348423	39.198582	4.804961	59.490585	29.361837	8.646104	22.88357	25.806727	0	28.493211	49.292361	12.331052	5.516031	3.322308	2.313916	49.165928	17.311104
AGRN	45.00878	65.661009	48.293145	22.226018	39.790844	66.45637	58.781962	31.649976	41.00485	41.634567	16.322141	59.996885	39.94295	30.376553	25.394038	65.945433	29.260624	21.933627	29.545549	12.782441	17.717138	20.539682	10.890618	23.623247	9.9016	23.225005	20.315659	46.452192	31.884088	27.094712	16.681071	35.160074	27.136696	53.049449	46.291441	18.401174	7.678781	24.894634	39.760592
AGRP	1.550225	0.697619	0.558698	1.851315	1.175933	1.16779	0.389814	1.291752	0.271881	1.965534	1.869448	1.765691	1.398028	0.635077	1.245307	1.302432	1.016884	1.630324	0.212261	0.40588	0.501001	0.744313	0	0.959373	0.126217	0.849082	2.036566	6.634337	0.722492	1.82873	1.022796	1.041963	0.521808	2.326547	1.445371	0.654958	0.272871	0.552409	1.0419
AGT	14.941377	15.259208	4.131813	12.698995	18.151903	4.107791	25.574611	4.722305	5.791703	38.367728	7.064915	20.097026	7.733855	44.021658	8.316319	49.591338	24.604127	5.153308	7.55363	8.138689	10.606754	22.343337	6.3842	9.307821	2.09841	31.424799	26.010456	32.527755	16.12584	13.581743	7.31402	15.212612	31.59887	17.024237	13.762294	7.250527	2.940114	6.985663	2.253981
AGTPBP1	1.328073	0.847935	4.539	4.498087	2.170633	1.476643	0	1.537472	1.181435	5.620954	0.66735	1.458879	4.659845	1.019136	0	1.84935	2.349894	0	1.854982	0.392986	1.244165	3.817144	2.220845	0.65328	0.254485	0.955919	0.112558	0	1.299731	6.192613	1.00E-06	0.663594	2.128738	2.056199	2.53492	3.066918	1.258817	2.905612	0
AGTR1	0	0	0.072674	0	0	0	0	0	0	0	0	0	0	0	0	0	0	0	0	0.204324	0	0	0	0.179318	0	0	0	0	0.843832	0	0	0	0.673645	0	0	0	0	0	0
AGTR2	0	0.093546	0.446715	0.294989	0.036024	0.159321	0	0.213565	0.026085	1.474347	0.068537	0.065509	0	0.269459	0	0	0.02041	0	0.066479	0.200866	0.24848	0.02967	0.659771	0.006568	0.081965	0.005349	0	0	0.023058	0.169348	0	0.024666	0.410964	0.511525	0	0.084992	0.08231	0.102678	0
AGTRAP	4.109138	6.200646	9.141992	4.330337	5.850536	8.171883	8.42185	6.016709	6.700545	7.648703	3.259044	6.766075	5.250616	9.47244	4.42171	5.102689	5.519783	4.16711	4.670771	2.088702	5.040063	5.796799	2.595567	5.777634	3.055507	3.670209	4.838132	0	6.956996	4.744931	0	5.965214	5.262552	8.740756	4.023641	3.881867	1.597935	4.480084	10.433947
AGXT	0	0	0	0	0.123852	0.055459	0	0.086599	0	0	0.023776	0.03567	0.050487	0.08931	0	0	0	0	0	0	0.026334	0	0	0	0	0.154244	0.0757	0	0	0	0	0.047071	0	0	0	0	0.041203	0	0
AGXT2	0	0.008152	0	0	0	0.039766	0	0	0	0	0	0	0	0	0	0.048235	0	0	0	0	0	0	0	0	0	0	0	0	0	0	0	0	0	0	0	0	0	0	0
AHCTF1	15.644997	18.42181	19.496268	23.775127	24.406669	32.57479	19.303663	21.479282	21.412562	25.642107	21.154939	22.212248	21.66041	39.191923	15.320938	31.141469	19.9513	12.015617	10.285229	9.957357	20.674498	29.426863	37.172036	32.116405	11.94166	25.50633	17.573228	32.999148	30.418184	23.275575	29.62747	21.563629	27.241438	33.575097	23.454606	14.863767	12.201306	30.013015	26.347751
AHCY	22.383734	25.94052	29.137025	21.545408	41.72446	27.469882	28.345001	49.042704	27.392685	25.918159	18.791966	24.648902	18.816472	34.674455	20.510746	40.366555	35.343489	28.12371	23.686915	19.144656	20.285761	16.818758	13.472687	26.02858	11.921142	30.120489	28.627403	5.718629	21.793719	26.02515	21.040984	28.364057	22.950797	21.228764	26.708893	21.274905	11.900463	29.502052	39.34815
AHCYL1	31.015892	48.041279	26.033971	35.298127	40.289371	46.341143	43.204791	38.265343	19.862768	39.552915	28.625839	34.944703	32.999825	28.063975	30.732485	29.450511	37.968457	22.887563	27.389281	18.943071	40.158598	23.594107	36.698278	26.240485	18.238089	24.77905	36.814167	9.755439	42.185765	44.108252	61.045431	42.9015	37.413228	27.977154	29.497172	26.615141	9.576982	43.768207	24.186514
AHCYL2	0.415896	1.598843	1.389259	1.054408	4.232438	1.765679	1.576824	2.61382	1.096163	3.834881	1.362615	3.14748	3.026711	2.882249	2.702541	1.89724	3.522574	2.178828	2.17809	0.830927	1.820041	0	4.800444	0.686699	0.28687	1.510055	2.642388	0	2.397533	2.071774	0	3.009565	1.108645	1.464324	1.372712	1.450411	1.008854	0.97193	0.529667
AHDC1	5.920307	7.484409	6.201324	4.400399	5.406687	10.926606	6.447714	6.29507	4.757263	9.198481	4.920784	9.209532	6.129488	5.915679	5.428169	8.657909	7.657681	4.934812	3.262438	3.069254	3.988989	5.143538	4.307483	4.716751	3.098708	7.382564	6.084087	10.519234	9.817282	6.098311	11.093104	8.114684	5.908214	7.977404	7.194149	4.415742	1.126601	8.634533	5.017052
AHI1	6.501186	6.501201	4.433089	4.998057	16.686039	10.187671	5.475457	8.783035	5.108702	8.530345	4.661091	7.925156	7.788758	5.455943	5.201644	12.54602	9.71543	5.062369	3.272203	5.131139	5.883236	6.376927	8.674731	9.078457	3.78994	8.488916	7.071461	5.436102	8.428868	8.502502	6.226165	8.319937	8.869391	10.579709	7.808219	4.461904	3.427286	8.282907	7.788361
AHNAK	0.307813	0.019675	0.016924	0.002814	0.004294	0.172522	0.00105	0.343387	0.001686	0.006194	0.048862	0.002525	0.035625	0.12405	0.006358	0.048911	0.117814	0.010041	0.406591	0.050409	0.090963	0.009204	0.008762	0.003275	0.070462	0.086583	0.022276	0.007815	0.004783	0.004649	0.017267	0.011025	0.003764	0.003953	0.002212	0.005173	0.007296	0.473726	0.013981
AHNAK2	2.451751	2.631605	7.642248	0.683462	1.044918	19.490605	3.930895	2.092778	8.39101	3.896725	0.215393	3.875874	3.132905	3.146573	0.804231	3.654554	2.376806	1.92797	0.123678	0.094788	0.937741	0.354301	4.933627	2.382305	0.568598	1.085937	1.385227	0.014009	1.810838	0.751629	0.027372	0.900967	2.501057	6.356232	8.507016	0.339438	0.706955	3.10273	15.100508
AHR	27.488382	46.083322	68.210085	37.409156	64.500832	62.457028	49.274653	66.834295	42.203226	50.063863	42.452194	91.652914	52.492009	75.524135	58.076796	115.392844	35.684661	29.680049	10.160508	15.901483	44.430504	74.097156	49.923869	85.163972	18.811105	43.551513	36.976856	97.856981	55.676876	35.636631	64.104625	65.332887	86.73008	74.323875	68.124758	28.06585	11.227757	57.982472	70.629357
AHRR	0	0.403304	0.388596	0.173484	0.553403	0.237237	0.24405	0.276233	0.911542	0.240019	0.157539	0.179144	0.201116	0.282898	0.665193	0.203467	0.263938	0.196649	0.11387	0.092618	0.184714	0.354898	0.258656	0.277599	0.103218	0.089896	0.264616	0	0.610893	0.27147	0	0.210722	0.44649	0.072673	0.866649	0.128719	0.050276	0.14903	0.748516
AHSA1	13.686319	27.24859	28.597482	17.54636	32.594374	52.401309	18.861147	34.317197	23.88751	23.9409	17.288291	20.279771	33.198332	34.750451	10.462287	58.208139	24.302174	26.477392	16.104722	7.678086	21.690464	9.948805	24.153458	26.172065	8.604793	24.817165	23.16584	67.081435	15.42826	15.875989	0	27.636091	22.790688	24.634055	26.628687	12.804497	15.601306	19.125107	29.285411
AHSG	0	0	0	0	0	0	0	0.003028	0	0.003697	0	0.008164	0	0	0	0.133089	0	0	0	0	0	0	0	0.00086	0	0.070594	0	0	0	0	0	0	0.006254	0	0	0.003235	0	0	0
AHSP	0	0	0	0	0	0	0	0	0	0.50534	0	0	0	0	0	0	0	0	0	0	0	0	0	0	0	0	0	0	0	0	0	0	0	0	0	0	0	0	0
AICDA	0	0.125941	0	0	0	0.229019	0	0	0	0.262653	0.214469	0.328316	0	0	0	0	0	0	0	0	0.322607	0	0	0	0	0	0	0	0	0	0	0.085992	0	0	0.10109	0	0	0	0.380174
AIDA	30.387063	27.315122	41.728968	37.822598	35.747512	50.247156	37.566497	22.593069	47.920761	46.687827	32.684238	49.436067	31.863507	59.49765	29.786262	48.058689	28.172814	22.129147	12.7884	11.694708	30.448365	44.162591	60.485349	43.441524	13.93299	32.742657	20.28034	62.024506	41.367382	43.14749	96.89065	38.71389	44.427699	51.162393	34.805521	24.273072	14.889142	39.284163	47.514061
AIF1	36.227886	43.907267	20.08933	69.840492	12.06061	33.541439	62.486408	5.782673	21.295874	26.003568	28.52854	27.178601	64.865289	60.116037	30.702847	22.559578	33.031406	14.11197	15.220402	4.652825	31.994168	32.12515	27.853707	30.758012	7.921621	25.467579	25.166165	0	60.18533	22.818845	272.010742	59.066506	27.176279	30.41092	41.550558	37.029289	8.287964	23.189768	33.770542
AIF1L	0	0.020935	0.068482	0	0.033669	0.018598	0.087104	0.018788	0.107078	0.154469	0.011564	0	0.092684	0	0.034759	0.086912	0	0.336766	0	0.053764	0	0	0	0	0	0	0.135865	0	0	0	0	0.088907	0.07262	0	0.063765	0.028057	0	0.058051	0
AIFM1	17.95064	23.719115	27.488488	19.78052	30.844957	26.100212	25.381264	28.016612	15.657948	30.000432	19.688809	23.905266	26.708932	32.138143	21.683009	38.083896	27.796744	17.70207	17.099042	11.124851	18.57465	9.515579	27.675235	19.324746	10.720619	27.742697	33.553313	0.042349	19.852831	19.665856	0.121447	24.702312	27.480697	27.725815	21.707843	21.330522	9.523205	23.765506	26.195614
AIFM2	1.940592	3.628696	2.042312	1.601509	3.301734	2.520846	2.257926	2.818199	3.226373	2.566404	1.148714	2.599253	2.332278	2.474694	2.659593	1.53691	1.720376	1.867238	1.356759	5.60E-05	1.607134	0.00164	0.94071	2.533739	0.900115	2.16075	0.544967	0	2.051555	2.342438	1.622085	0.773044	3.234661	2.40741	1.633266	1.34549	0.350858	2.638039	1.763234
AIG1	6.491603	5.800648	4.62685	5.296384	7.221572	12.330384	6.427646	5.86468	6.955006	7.60394	3.507683	8.121222	5.152816	5.969068	5.054613	8.26445	5.850846	6.468548	3.637662	2.479463	5.745088	4.454995	3.531947	3.34908	4.902006	5.693696	4.291921	9.769069	5.267025	6.291806	0	6.141721	5.594765	5.973835	1.808391	4.550752	2.252868	4.314364	13.432133
AIM2	0.818744	3.735898	0.255462	1.459106	2.009822	1.340569	0.094341	0.631812	3.850326	1.686808	2.164428	5.077229	4.437206	2.955218	4.201066	2.408535	5.65675	0.356078	0.106665	1.241324	3.319862	2.068721	4.725869	5.920298	0.45827	2.335362	4.353666	33.632209	4.334418	1.474639	4.92805	1.5825	6.604401	1.272638	7.758586	2.280392	0.389464	5.831686	4.068127
AIMP1	1.074955	4.673076	12.112169	3.224823	7.163977	4.939179	8.94804	6.589461	6.1347	5.428955	8.01804	4.255736	10.898058	3.26976	11.615718	4.982905	8.519828	10.413979	3.667589	1.034822	6.908174	4.162919	16.351049	9.837255	0.857536	8.233787	13.967751	33.092573	12.10306	2.866741	18.607299	5.570002	9.188159	14.941703	1.59266	1.937241	3.497333	13.319525	16.60628
AIMP2	3.264107	3.619013	2.427148	3.620414	2.711485	2.761909	3.227861	2.979047	1.587062	1.823614	3.952853	3.604363	0.469209	8.33544	0.585664	3.398215	4.544216	0.830224	1.409264	0.821239	4.439764	3.037126	7.05457	2.870822	1.117079	4.158911	4.133023	0	2.61766	3.366611	0	3.747483	2.525256	4.394715	2.566544	1.690611	1.002782	4.995445	3.390124
AIP	19.510142	32.768974	19.8012	19.522014	19.68843	35.237871	22.709097	25.148316	25.992093	30.751937	19.766444	25.537899	26.228968	31.233831	26.069271	37.933005	30.818169	19.198223	11.647865	10.675864	22.365335	13.479712	9.817575	23.954997	9.271898	24.190713	23.687141	22.920228	27.466981	16.545356	92.424537	28.81737	23.900992	21.717166	32.137695	13.411956	4.550888	25.400314	24.445233
AIPL1	0	0	0	0	0	0	0	0	0	0	0	0	0	0	0	0	0	0	0	0	0	0	0	0	0	0	0	0	0	0	0	0	0	0	0	0	0	0	0
AIRE	0.294494	0.413819	0.248965	0.137292	0.258718	0.279072	0.582577	0.189103	0.168168	0.136818	0.457225	0.481482	0.61084	0.390334	0.390233	0.497324	0.449176	0.498883	0.153351	0.135879	0.248692	0.25298	0.091627	0.08534	0.100003	0.426156	0.295648	2.365796	0.167329	0.503522	0	0.600558	0.20145	0.349668	0.59008	0.233017	0.055803	0.148072	0.034984
AJAP1	0.695251	0	0	0	0.046129	0.138739	0.436645	0.019375	0	0	0.01997	0	0.028585	0	0.134443	0.014086	0.152708	0.036235	0.459194	0	0.265513	0	0	0	0.043605	0.255031	0	0	0.074194	0	0	0	0.052651	0.103195	0.122736	0.254585	0.013936	0.041164	0
AJM1	1.312835	1.373284	2.02277	0.951731	2.237435	2.546011	1.76122	0.912991	0.9535	2.591164	1.115532	2.291268	1.444188	2.515191	1.76652	1.639053	1.833389	1.202494	1.032296	0.626906	1.16643	1.138927	1.07419	1.025858	0.706875	1.035083	1.479733	0.481538	1.411674	1.228626	0.203441	2.10285	1.53905	1.987064	2.136958	0.967476	0.221667	1.764546	1.870023
AJUBA	1.31393	0.912566	3.719553	0.761788	2.342223	2.559915	1.310099	1.384528	2.080225	2.005857	0.769738	1.403995	0.811333	1.197903	0.57634	2.730598	0.822259	2.204019	1.484852	0.844	0.807009	0.782933	1.109423	1.686397	0.838125	1.294213	1.186578	0.175791	1.434624	1.251607	0	1.490315	0.966101	1.144463	2.294965	1.074859	0.244121	1.119092	2.393519
AK1	10.937418	23.792163	10.67258	11.931239	9.451316	18.846617	13.297796	19.453254	12.601091	14.036467	10.478488	12.988329	13.636172	13.635694	12.432108	18.676267	28.029196	10.476075	7.334233	6.41853	13.068048	10.38698	13.599965	11.172011	3.533921	21.152392	14.629827	27.559024	16.003131	15.449042	26.696724	12.265732	18.747777	22.299435	16.973	8.793572	3.452369	11.742036	11.401069
AK2	42.708185	53.660616	83.440705	61.45513	116.049763	84.058817	49.45226	78.007138	58.728567	89.63001	62.226748	81.55604	51.658677	69.675093	53.522065	111.718467	43.889052	43.274022	27.027313	29.154867	62.966951	72.350646	101.409093	71.668183	23.776564	41.637991	44.891133	112.354833	85.481137	78.867848	83.160317	78.999898	75.300388	83.105285	52.668427	57.201833	44.15391	89.070204	91.455332
AK3	4.704284	6.043992	4.306245	5.748549	7.965678	8.134511	6.043401	5.244226	5.924549	5.74417	4.871916	6.503601	6.093037	8.354523	5.359123	6.354988	7.594778	5.337634	3.85501	2.965715	5.485265	9.512894	11.849933	8.764821	3.365441	8.233387	6.870494	0	8.330978	5.603735	0	4.302139	6.619848	7.551501	7.950726	5.04168	2.198288	4.886839	2.5196
AK4	0.149739	0.350543	0.545029	0.24452	1.10112	2.283745	0.204255	1.177494	0.97142	0.297142	0.206293	1.885171	0.418822	0.340038	0.315292	0.586744	0.292666	0.341035	0.06557	0.108188	0.209774	0.275472	2.175905	0.511636	0.092413	2.1705	0.449472	0.041616	1.242932	0.617194	0	0.52157	0.254488	0.398332	0.003799	0.082103	0.042863	0.326328	2.653606
AK5	0.292541	0.583867	4.230258	0.461581	0.517301	1.797303	0.251536	0.560829	0.293579	2.029096	0.447428	0.785521	0.565523	0.618412	0.587309	0.36907	0.223689	2.55267	0.126527	0.144824	0.286649	0.856395	0.801248	1.119298	0.374068	0.536219	0.425969	0	0.565534	0.329978	0	0.433904	0.334196	0.982876	0.190774	0.226257	0.176238	0.436292	1.027382
AK6	9.230459	7.761443	11.062769	11.46715	13.221263	15.345152	9.932634	8.230849	9.354454	10.917935	11.066785	11.99214	9.356814	17.85236	12.710481	22.708209	9.85812	8.285715	6.167387	5.453063	10.813657	11.666257	13.121196	17.801381	6.952617	10.01156	7.091709	16.207083	8.264114	12.880783	0	14.973272	12.167095	13.020867	9.617781	9.696178	5.797177	15.077139	19.085139
AK7	1.31575	1.133044	2.040608	1.380209	2.19508	0.72585	2.591661	1.46697	0.741615	3.33881	0.905035	1.157199	0.770272	0.161057	0.679354	0.834495	1.550836	0.937906	0.912581	0.657731	0.708521	0	0	1.008966	0.658902	1.347278	0.16148	0	0.412028	1.469961	0	1.967524	2.198901	0	1.529143	1.264627	0.721082	0.839418	2.066403
AK8	0.899657	0.861074	1.266273	0.424307	0.730564	1.513803	0.382202	0.713644	0.58496	0.89048	0.625214	1.205949	0.422713	1.372821	0.532883	0.526743	0.421573	0.188409	0.665004	0.371837	0.777725	0.778169	0.428598	0.277727	0.28912	1.171788	0.203259	2.931536	1.54252	0.706157	0	0.953897	0.89171	0.673543	1.229935	0.450885	0.349042	0.736265	1.21003
AK9	2.349065	1.851276	1.07206	1.609179	3.590303	3.493652	1.320212	2.944752	0.506546	3.12352	2.298868	3.737293	1.448203	2.037993	1.693923	1.795439	2.309755	1.994998	1.386177	1.887	1.681773	1.601775	1.623227	1.643465	1.482396	2.114528	2.287945	2.096193	1.597098	2.687821	0	1.7856	2.333205	3.277083	3.818409	1.869679	1.626002	3.306784	1.763286
AKAIN1	0.019684	0.034196	0.075583	0	0	0.009275	0	0.010817	0	0.017959	0	0	0.045178	0.04495	0	0.005628	0.060921	0	0	0.007138	0	0	0	0.008407	0.02333	0.041155	0	0.506243	0.049112	0	0	0	0	0	0.036821	0.025094	0.02603	0	0
AKAP10	7.774203	9.020013	9.661633	8.948559	12.175602	10.82357	9.111394	9.615945	13.458933	14.146076	11.710615	10.899382	10.440095	12.567041	8.529246	16.433363	10.08625	11.465777	4.812607	5.069841	8.839355	12.203372	14.026579	12.83645	4.762864	11.361358	10.632117	29.090822	13.337266	13.823539	20.305562	9.899485	11.584598	14.506375	13.673996	7.892433	4.061023	12.772287	11.604985
AKAP11	13.551846	15.116644	26.774038	10.602734	16.355502	20.680078	14.751035	15.537839	17.058506	22.625508	16.510616	22.373754	19.829465	22.104407	16.701799	29.245214	13.374717	12.434892	6.028374	5.071967	11.129564	18.058229	24.837182	21.55153	8.264161	13.691142	12.722385	35.739015	20.583534	18.226921	30.895959	23.195116	23.66569	21.911068	23.389518	14.136681	6.855322	20.706	21.176984
AKAP12	9.135818	21.299783	15.91522	13.781904	17.705333	31.605299	18.015256	13.7756	19.039972	39.255438	13.516967	22.267768	24.102646	16.741141	21.643709	17.779858	18.29841	20.814999	4.725899	5.773244	15.465621	16.665474	39.043256	14.564209	8.341614	13.893832	17.284378	19.413787	14.562985	18.714646	22.930308	22.388116	17.45934	19.673937	16.668938	7.939169	2.993215	18.985914	20.784761
AKAP13	13.275825	16.067206	22.252422	11.554542	18.656844	33.912257	18.093101	15.939566	12.622269	20.267758	12.276525	27.611737	28.857191	25.037624	19.000769	21.023188	32.310667	15.083712	8.500103	8.27767	25.586396	16.016258	19.464259	26.32181	7.559795	17.305211	12.484328	0	22.53127	17.477539	59.41863	26.368202	25.194989	30.645281	19.396236	11.21316	8.055456	28.260414	8.506423
AKAP14	0.187228	23.792307	23.05276	12.405229	0	34.043071	14.131417	34.794112	19.889293	38.387094	20.967812	29.921217	23.943114	16.664206	0	0.220122	28.33975	19.477777	0	0	16.005462	29.07063	38.000525	18.306587	0	32.89384	18.858801	21.512915	24.08801	34.616355	0	10.425033	20.122859	28.432235	42.449753	0.343077	0	25.393752	20.75988
AKAP1	6.042499	0	0	0	53.692186	0	0	0	0.172643	0	0	0	0.189424	0	4.697586	53.341671	0.328056	0	5.573073	6.190381	0.083326	0	0	0	7.052723	0.080949	0.095217	0	0	0.083471	24.010614	0	0	0.188385	0.232868	4.536069	1.911651	0	0
AKAP17A	9.622823	12.030363	2.563426	5.200209	8.074867	14.891714	6.045526	13.830257	3.849861	10.89786	8.090958	14.342722	18.466649	9.793961	5.628821	19.830839	15.031478	14.629272	7.759007	5.09897	6.063074	6.189935	1.074238	7.389188	2.288578	13.157911	12.031877	11.011411	10.972909	6.961017	8.480433	11.028504	5.274909	5.676086	15.305479	8.206982	8.023803	11.858383	8.959219
AKAP3	0.179913	0.086899	0.210795	0	0.43097	0.125509	0.470517	0.109493	0.090522	0.243517	0.205281	0.267788	0.107217	0.274262	0.107888	0.331731	0.088482	0.116262	0.242066	0.12093	0.25733	0.231712	0	0.096793	0.169667	0.162135	0.130801	0	0.180021	0.082658	0	0.085526	0.285028	0.180331	0.049873	0.124707	0.34195	0.178069	0.059162
AKAP4	0	0	0	0	0	0	0	0	0	0	0.006272	0	0	0	0	0	0	0	0	0	0	0	0	0	0	0	0	0	0	0	0	0	0	0	0	0	0	0	0
AKAP5	0.305455	0.733091	0.913818	0.848018	0.820547	0.678372	0.466678	0.286338	0.488567	1.236139	0.757771	0.717882	1.038142	0.887576	0.986955	0.710135	0.504007	0.419114	0.208007	0.225351	0.62608	0.817199	1.551923	0.790902	0.196966	0.503232	0.476086	2.356888	1.031069	0.510727	1.442446	0.843372	0.899724	0.932249	0.990703	0.57107	0.212874	0.787461	0.494167
AKAP6	0.857828	1.311525	1.278193	1.010682	4.085501	2.257964	0.89417	1.280706	0.548452	7.077401	1.171498	0.736547	1.97424	1.138472	1.106926	1.054582	1.174046	0.739072	0.6807	0.531293	1.323789	1.395034	12.103899	0.803721	0.526981	0.821874	2.34787	5.737003	1.818335	1.297568	4.51759	0.960784	2.025821	0.992737	1.813633	0.825301	0.80025	1.402777	1.067106
AKAP7	3.274557	1.758072	1.253722	2.507755	3.198198	2.8267	3.744042	1.48478	1.477892	2.871864	2.558663	1.383173	3.184835	3.841215	2.221654	2.430081	2.696361	1.756186	2.134385	1.224893	2.228796	2.018794	5.653948	2.170361	1.530201	1.820209	1.48351	7.938849	3.509991	3.68146	7.258405	3.248294	3.430499	2.723904	2.586412	3.210617	1.554166	3.320971	1.723198
AKAP8	9.197472	13.469919	11.074702	10.906542	17.064207	26.895293	7.657229	12.80412	9.902667	16.402374	9.287724	13.315822	16.441937	12.196808	13.695705	18.183303	14.763119	11.952737	7.262879	6.190831	13.709304	11.650827	9.061895	9.696811	4.037983	13.606	15.419157	20.794483	17.365867	14.977023	20.361806	10.889184	12.742748	15.818087	14.795498	8.360195	3.558284	13.421209	12.316139
AKAP8L	37.389988	47.683154	36.184912	32.77719	61.664172	114.157716	33.640287	49.055463	28.142914	64.556893	37.115811	53.189333	69.391693	36.920353	37.112322	77.335391	55.887848	38.728335	34.760781	23.22573	32.567347	35.495142	28.758003	42.130847	19.064182	45.02945	46.956274	47.046569	58.814412	50.036596	0	48.88304	37.244869	49.042844	51.544191	35.93479	14.642166	43.84552	37.563289
AKAP9	48.053359	50.576131	86.831385	55.44564	124.444997	71.953626	70.952741	54.872926	81.061832	95.509821	64.888107	80.447973	68.604437	74.330617	55.177184	102.527256	64.314717	50.999643	36.729352	30.744828	51.608007	61.936351	70.583036	65.664987	28.288338	52.325466	54.966202	117.723931	74.422691	69.520522	228.969912	81.17665	77.774966	70.353909	80.687406	47.487475	42.209221	79.363205	84.353191
AKIP1	4.922231	6.12571	7.88396	5.541957	6.769556	6.324093	7.065832	4.084691	4.586248	7.528888	5.538844	6.096327	7.769935	9.29614	3.396643	8.13155	5.296229	4.447587	2.481468	1.881456	3.914437	4.327548	12.495317	5.799258	2.006775	4.025216	4.120337	0	5.548266	4.706036	0	7.756969	6.821144	9.843878	4.265395	6.992751	2.239894	7.282423	12.841281
AKIRIN1	5.543096	8.596899	8.100799	7.931515	12.943863	12.750674	7.204003	7.425705	6.492507	9.719647	7.236546	12.3731	8.704993	10.089164	7.45334	9.818579	6.773321	5.369519	3.12918	2.985694	8.159783	15.597602	13.698231	10.553028	3.041861	7.778092	6.312899	17.4519	10.454765	8.097645	10.704516	9.093482	11.661887	11.28022	9.973795	5.861606	2.837076	9.364506	7.055516
AKIRIN2	4.728599	7.051792	7.155159	6.923494	8.734532	10.453693	5.290942	5.470366	5.393931	7.925077	6.333906	7.481128	5.366226	9.256763	5.309141	8.312483	7.745704	6.392774	2.397436	2.209996	7.96627	11.301173	8.679434	10.628995	3.509626	6.526502	6.791475	6.126241	10.953106	8.058993	18.992062	7.188599	8.065923	12.294519	9.548599	5.290806	2.984123	9.946667	7.403634
AKNA	2.907633	5.869826	3.626505	5.582902	1.206428	2.418141	5.262392	2.901877	0.746741	4.247092	4.871037	3.357278	10.454241	3.216946	4.957215	1.602938	4.586851	1.47139	0.101764	1.227615	0.43014	0.377722	0.317725	0.128642	0.007312	2.756674	4.328617	7.432628	12.335022	3.969332	0	5.129127	4.735818	4.74826	14.240656	3.036158	0	3.51595	4.64916
AKNAD1	0	0	0.142086	0	0	0.205665	0	0.039428	0.013358	0	0.070537	0	0.049993	0.056646	0.095999	0.062236	0.096278	0	0	0	0.013615	0	0.121839	0.026745	0	0	0.097759	0	0	0	0	0	0	0.042805	0	0	0.049052	0.028052	0.038624
AKR1A1	0.166654	0.164227	0.168847	0	0	0	0	0.341733	0	0	0.15144	0	0.814957	0	0	0.091613	0	0	0	0	0	0	0	0	0	0.488857	0	0	0	0	0	0	0	0	0	0	0	2.958402	0
AKR1B10	17.348817	42.835029	25.505902	5.954599	260.478142	11.368335	24.057314	122.554336	0.661624	44.318784	13.118148	16.236422	48.843702	21.190132	45.137226	34.076249	76.154636	43.315857	0.752041	6.939441	9.237247	9.35894	13.487891	48.278657	1.618808	25.998572	69.02137	0	15.168728	28.893249	0.426897	35.573059	47.02136	10.655199	1.601296	3.338254	1.602119	25.105639	0.603966
AKR1B1	0.777245	1.125682	28.359747	1.411464	5.932803	1.80501	0.759865	33.239416	1.199813	48.114088	1.60216	49.944186	2.274535	1.624663	38.115842	2.220961	0.906904	1.67744	37.175727	19.45919	1.244019	1.893927	29.043595	2.824383	35.813569	0.99075	1.291794	120.259418	4.98496	36.865832	105.399801	51.627997	1.555032	2.132243	1.113497	0.698363	14.654908	1.751451	35.328399
AKR1B15	52.521459	70.86892	4.078547	53.662999	64.867873	67.411137	51.362567	0.619681	81.250925	2.831392	51.684499	2.201855	66.211723	92.583251	1.198166	61.306599	86.638613	56.497094	0.214507	0.426207	51.441942	57.01209	1.730617	83.792206	0.459153	58.954125	65.153139	1.106598	75.211858	2.403055	1.255098	1.741533	65.865914	88.847358	73.105751	57.701754	0.621827	58.772436	1.241816
AKR1C2	4.539412	4.409004	44.915262	3.69167	69.298189	4.425139	13.812598	2.080684	3.856151	4.102893	3.046897	35.009073	6.004642	54.058396	6.131171	3.25568	2.561078	2.207617	1.700215	1.439448	6.500481	5.158997	2.813682	5.56573	0.594244	3.854893	3.367529	18.169928	8.336033	3.096497	0.232057	4.904563	13.671945	43.932332	3.096447	0.846636	1.282835	1.432238	0.872704
AKR1C3	0	0	0	0	0.478699	1.921161	1.369802	1.334177	0.943908	3.820351	0.349583	0	0	0	0	0.090681	0.346985	0	0.396636	0	0	3.382526	0	0	0	0.481333	0.16244	28.015551	0	0	0	2.00132	0.544125	5.975961	4.635692	0	0.610012	0	0
AKR1C4	1.134807	0.946498	2.978131	0.754636	5.973279	0.545941	0.462319	1.991933	0.115325	3.268735	0.532228	2.962931	1.296315	3.484418	1.99826	0.482482	0.835836	0.999415	0.089342	0.595243	0.46058	2.986379	3.81656	0.492484	0.012308	1.043053	1.717191	0	2.620425	0.223175	0	0.968415	1.647464	3.041219	0.36052	0.297621	0.046132	0.805603	0.471853
AKR1D1	0	0	0	0	0	0	0	0	0	0	0	0	0	0	0	0	0	0	0	0	0	0	0	0	0	0	0	0	0	0	0	0	0	0	0	0	0	0	0
AKR1E2	1.783925	2.125064	2.400049	2.297546	10.519041	6.899857	4.255392	1.799877	3.048431	5.313153	5.239746	0.633019	2.55319	6.283297	2.731658	1.449266	4.730474	2.039163	0.581509	1.83473	2.083581	4.929408	4.492288	1.525052	1.734206	2.14525	3.714224	1.50E-05	3.034498	0.976237	10.324677	4.177132	0.918477	5.572831	14.633462	1.499014	0.668609	2.95868	0
AKR7A2	31.386014	29.516633	30.849208	22.161561	36.847472	33.444111	24.398026	24.804524	22.502644	38.968816	17.094363	38.323875	30.370136	27.595726	23.820906	30.715068	28.043081	30.546744	17.330662	17.756843	22.579006	29.416087	22.536181	26.286962	12.051566	24.204337	40.751279	31.745091	31.466875	23.762652	0	30.009302	27.648924	24.570684	22.06109	19.931763	8.429354	29.390422	19.062005
AKR7A3	31.627195	18.657442	11.477203	14.020861	48.674011	18.733958	24.205435	35.672198	1.097578	31.211969	22.794172	33.33193	19.054335	11.16807	15.485999	51.392008	24.868108	34.113294	18.521955	68.092137	6.368185	41.59366	23.794915	13.94957	15.775297	29.419657	61.485303	15.461378	14.186116	17.985465	1.137836	39.062911	31.252956	15.171683	10.591857	16.538266	24.170472	21.990964	3.294491
AKT1	21.145632	32.080261	35.197736	28.102567	31.434084	41.385054	28.987196	31.970386	31.381687	49.13334	22.37382	40.995366	31.966609	24.357363	27.367476	40.977869	38.665724	30.702151	19.250961	18.375753	19.661618	31.930094	35.799245	30.276428	15.114579	32.411471	33.748678	46.354604	43.950634	30.347174	37.138666	28.416576	33.232944	41.766386	49.314021	24.504535	8.864556	28.069265	29.0141
AKT1S1	1.164628	1.416192	1.500822	1.502687	2.185966	0	0.739002	1.278628	0	3.194993	0.473166	0	2.47841	0	0	0.610841	0.651397	0.92975	0	0.879266	1.048512	0	0	1.494169	0.344397	2.247662	0	0	1.757976	0	0	2.624071	0	0	1.454081	1.485413	0.566328	0.487587	2.078293
AKT2	17.954784	27.059072	18.55413	19.887852	31.366158	40.532192	19.419342	31.640578	22.239499	29.675367	17.78606	32.519191	25.988205	61.762691	19.411811	44.643467	30.195606	19.449383	17.653966	18.543255	23.750433	27.169665	15.884424	25.732169	11.975194	24.779469	29.585125	39.727979	29.134978	24.189093	0.002123	25.466316	21.236735	25.704338	42.46806	17.20035	8.701334	24.657516	21.089362
AKT3	0.856234	0.715599	1.330341	0.886894	1.502461	1.618284	0.846065	0.822718	1.116175	1.675331	1.281456	1.515403	1.267185	1.615368	0.997984	1.616221	0.767891	1.149584	0.471493	0.382326	1.360894	1.510051	3.128622	1.633381	0.45231	1.192511	0.43717	6.811858	1.427185	1.361058	0	1.29355	1.469858	2.275293	1.368929	1.217967	0.712084	1.678738	1.705907
AKTIP	4.343941	2.570472	4.821493	2.06294	5.020725	6.764976	6.064906	3.682543	5.479908	7.670566	3.379251	2.311732	4.076469	7.339546	2.890625	7.166803	3.56728	3.588755	1.598809	1.566881	2.94419	7.046432	2.511517	3.233627	2.588849	4.218991	3.618688	17.450134	2.573269	6.969018	0.638578	3.23717	3.197189	3.706197	3.787705	2.505424	1.826401	8.569236	6.62675
ALAD	8.290281	7.269154	8.647896	6.858215	6.743052	12.342861	7.786578	6.080138	4.341123	10.699183	5.201132	8.317748	4.86898	10.759737	5.405065	5.633233	7.832001	9.099375	9.046042	6.526386	6.740693	4.158854	7.586157	5.356404	5.619249	8.716745	8.714497	2.720184	6.543191	6.312015	2.622761	9.562706	5.153648	7.1479	7.642204	6.614711	3.078951	8.718576	5.877334
ALAS1	13.00136	24.693874	11.441241	12.977161	17.73001	20.611558	10.126339	16.144203	8.403976	22.680674	11.525446	17.748979	16.919392	16.320097	17.763416	20.329964	18.907991	11.806568	8.23794	3.657831	20.3739	10.094758	23.074243	11.308636	3.863836	14.883683	12.478712	0.034899	13.936207	11.893947	0.163746	17.954692	15.853501	22.144169	16.810903	7.525927	2.907008	14.335659	16.541629
ALAS2	0.66675	0.18777	0.102574	0	0	0.407139	0.310236	0.345878	0	0.17478	0.248719	0.417284	0.071605	0.142992	0.683349	0.440922	0.500141	0	0.038847	0.107749	0.192319	0	0	0	0.128331	0.237148	0.071853	0	0.39123	1.04347	0	0.255594	0.404604	0	0.674734	0.355063	0.0595	0.461614	0.222644
ALB	32.467186	1.742737	1.033856	38.983227	15.064288	1.269507	23.65492	22.762753	0.196939	1.503293	69.364008	1.343723	3.036555	26.737765	32.422294	2.277916	10.576192	0.91989	101.940698	124.657304	2.539186	73.014932	119.131388	2.31805	92.249389	7.091402	0.650149	0.166174	1.634877	8.771847	0	17.704372	4.18441	1.668556	11.482169	94.341974	361.053387	41.771741	0.15466
ALCAM	7.832741	9.827337	23.629738	12.108531	15.773333	8.108994	11.850646	11.050516	13.115875	6.222847	9.925294	8.05889	10.564518	20.283912	6.166329	13.811688	9.923808	6.855318	5.861419	3.300867	9.61396	3.379543	6.991571	13.551514	4.484096	7.809474	3.273758	16.490716	11.119395	8.933934	20.081711	13.821387	10.562826	6.076667	11.158536	7.999753	6.173593	14.203048	14.26964
ALDH16A1	3.935825	4.500025	0.792362	1.181873	2.566124	1.675901	3.984112	3.36928	1.915744	4.759282	1.22467	2.51148	2.269001	2.707419	4.270921	1.746102	4.003352	3.486582	3.528639	1.968587	2.186707	0.154191	0.63146	3.041363	0.729311	5.166578	6.531108	0	2.343975	1.751582	0	2.991222	1.467681	3.181626	3.2503	1.304434	0.155333	2.233659	1.95415
ALDH18A1	21.237496	23.08547	28.380349	19.646481	13.487978	47.022094	34.761369	23.386796	31.251816	25.090029	20.857476	22.201873	24.900193	33.485852	18.14788	45.560757	30.26286	26.409174	15.097003	16.124496	18.278854	21.884871	2.668947	26.913566	17.282234	25.204444	21.298724	3.109414	23.26153	11.033918	0	29.529208	21.259877	41.575809	21.686357	23.078476	11.996518	35.405058	23.890895
ALDH1A1	87.592939	59.988257	36.980494	88.659996	224.743979	60.036822	79.404502	91.990545	9.900641	78.986938	79.887495	87.470569	61.975135	90.775018	53.809018	101.681871	63.854235	46.210069	87.558172	51.348708	79.623995	51.57386	103.616634	87.180948	96.100084	122.092131	97.309222	140.698667	72.201913	81.553583	45.633326	107.616269	108.766853	76.826986	59.962394	86.081963	54.168698	119.291871	30.286704
ALDH1A2	0.482734	0.318315	2.031711	0.263688	5.848035	14.291091	2.481553	0.56192	1.0318	3.692907	2.079545	2.353312	0.60454	12.891193	1.995105	1.405784	1.388278	0.630875	2.61478	1.672426	1.32057	2.662134	3.057169	0.478099	0.513772	0.457376	1.621045	0	1.451499	2.654525	0	1.635001	1.393344	1.404983	0	1.743329	0.073032	0	0
ALDH1A3	7.761783	12.793028	14.959735	10.168269	18.113049	17.270627	15.595024	5.990736	40.385877	13.841026	17.420793	18.133828	10.080534	10.592013	18.420314	14.473987	12.488353	8.774124	4.904467	5.794355	21.373288	36.570805	21.063421	7.441531	7.309168	10.803602	10.264112	4.480474	15.076624	12.097522	73.032359	22.100737	24.803815	20.828121	45.189686	6.641778	3.139417	9.406347	26.311337
ALDH1B1	1.440651	3.601471	6.705172	2.440063	3.791821	3.832382	4.473465	2.027362	8.889921	7.942217	2.02923	3.281615	5.67774	5.097623	3.289624	1.685818	2.610929	2.400326	1.915851	1.181388	2.624189	3.159733	12.95883	6.05742	3.312806	2.07771	4.155118	1.613651	5.006457	3.761055	12.996611	3.234404	3.449508	3.94514	3.662007	3.670526	0.848777	3.154099	6.723093
ALDH1L1	1.590416	0.183467	3.233987	1.713725	0.285175	3.274075	1.840216	0.178698	0.01051	0.211996	1.027082	8.590401	2.831648	2.971921	1.662836	6.934823	0.872194	0	3.482553	2.462593	0.462886	0.622349	2.208182	0.302538	1.140624	0.920213	1.337808	0	2.631402	1.446463	0	3.352314	0.486487	0	3.20E-05	1.638321	1.076146	5.002748	1.91339
ALDH1L2	6.444396	4.99896	6.687443	7.26568	3.66008	6.492111	7.388018	2.91715	10.295424	5.165686	9.325408	5.257228	5.084221	10.39887	5.429308	9.689096	5.033597	6.022624	7.724441	7.513715	6.812905	4.981252	8.60726	8.14951	6.722467	4.77481	4.298059	12.200372	8.072684	7.488656	18.595673	5.099812	10.20718	10.554646	7.819554	9.013137	10.17045	8.348473	6.955432
ALDH2	47.198928	88.040395	29.211816	85.366016	101.865869	67.117822	40.5616	86.503664	17.569462	71.773942	41.775413	48.284388	88.580423	53.525681	47.401915	91.327315	69.629403	56.685669	26.554674	19.067923	42.192408	46.242554	69.978326	55.691172	21.765897	69.868671	57.376011	75.474105	55.643767	42.763688	61.800124	65.023368	50.874971	133.261286	46.939146	39.02022	9.755011	60.440681	13.562121
ALDH3A1	0	0	0.107332	0	0	0	0	0	0	0.496176	0	0	0	0	0	0	0	0	0	0	0	0	0	0	0	0.086148	0	0	0	0	0	0	0	0	0	0	0	0	0
ALDH3A2	11.079757	7.395622	11.254099	9.263081	15.221873	5.03566	17.39668	8.554505	5.99529	16.04667	9.039214	5.17219	4.858654	12.006335	7.071073	8.834771	7.270231	7.758465	7.254178	6.003707	5.682963	7.210217	26.318779	9.139291	3.502175	6.055153	7.610206	0	5.485195	23.677107	0	8.876375	8.94896	15.468824	8.025401	6.026138	8.547226	13.821406	10.071304
ALDH3B1	0.243142	1.057881	0.902584	0.585747	0.824527	0.26552	0.473844	0.27838	2.545252	1.126523	0.363266	2.100765	0.890579	0.467009	0	1.95756	0.779291	2.783427	0.171222	0	0.475006	1.990031	0.034907	1.009593	0	0.412262	0.971322	0	0.231975	2.356441	0	0.377872	0.56155	0	2.794329	0.360834	0.168171	0.653002	5.544842
ALDH3B2	0.179787	0.046863	1.166626	0.374749	0.758099	1.229127	0.318302	1.237189	0.944414	0.607155	0.029132	0.96305	0.20641	0.438972	0.158294	0.087407	0.198793	0	0.031086	0.058696	0.024203	0.219419	0	0.284143	0.015979	0.332084	0.046401	0	0.557613	0.098856	0	0.230658	0.470815	0.410575	0.011212	0.183922	0.015183	0.27752	3.507989
ALDH4A1	0	0	0	0	0	0	0	0	0	0	0	0	0	0	0	0	0	0	0	0	0	0	0	0	0	0	0	0	0	0	0	0	0	0	0	0	0	0	0
ALDH5A1	0.688434	0.991201	0.092178	0.21748	1.362827	0.565133	1.430321	1.110494	0.561861	1.615831	0.207513	2.19505	0.306949	0.722963	0.665644	0.317638	1.030583	0	0.336542	0.374898	0.574116	1.05542	0	0.049517	0.583207	0.751889	0.445466	11.223534	0.683934	0.676379	0	0.499859	0.811376	0.168528	0.86908	0.986648	0.388642	1.162768	0.214942
ALDH6A1	6.555413	4.236113	9.694136	9.118259	9.194473	8.904694	6.380919	8.694313	5.332571	16.198486	8.038459	8.652551	5.559107	10.300204	5.409251	8.871597	7.395969	3.622123	7.190597	8.139416	9.891114	9.664809	13.21646	10.068401	7.516289	7.391868	14.079692	0.000241	8.303439	10.13175	9.00E-06	10.296597	9.059565	14.270049	5.326428	6.012107	6.846702	11.283573	9.784059
ALDH8A1	0	0.453052	0.222347	0	0.001892	0.140083	0	0	0	1.024839	0	0.115477	0.336317	0.25497	0.032168	0.699285	1.087922	0.826455	0.04058	0	0.596389	0	0	0.119539	0	0.289702	0.442238	0	0.00668	0	0	0	0	0.272005	0.572498	0	0	0	0
ALDH9A1	12.759797	12.369635	13.423731	17.416373	18.706544	15.315209	15.160296	19.964492	11.128482	16.865048	12.139567	17.035516	12.74693	25.632804	11.442937	17.655486	13.604785	13.085355	8.150589	7.290794	13.229362	13.638659	10.727636	18.885604	8.808939	16.720629	15.152547	15.594382	14.389377	13.2692	9.134653	15.18212	19.62526	21.909611	15.577081	13.205175	7.644841	16.867515	10.941273
ALDOA	2.051094	3.229366	5.188616	2.007941	1.423746	4.483436	4.248155	2.152431	3.274174	4.791559	1.127539	5.439181	3.236172	2.115012	3.476553	1.823357	1.608622	1.958064	0.637775	0.948012	1.36894	1.486222	0.764748	4.865787	0.408612	2.474455	2.256795	0	3.978747	5.072115	0	6.776316	2.921983	2.679427	1.939154	1.122643	0.266028	1.632661	6.291677
ALDOB	11.337217	28.684266	13.04389	12.362729	42.543409	52.775976	32.524005	52.01318	0.661706	66.762434	16.432078	6.278906	9.864584	27.759328	11.336259	6.111644	11.705442	8.889684	21.642812	5.822463	17.960414	11.537696	83.454776	11.631396	3.257011	11.889236	316.96465	25.674219	6.026819	11.910646	0.269566	33.963268	14.761239	7.739642	9.047277	4.395595	2.957654	19.436638	1.30305
ALDOC	1.856761	4.746432	7.307549	3.925811	4.737172	9.797776	6.690977	3.911788	6.02249	8.259651	2.900631	3.560585	4.804308	7.235036	2.415933	4.02427	3.728842	2.612416	0.709763	1.036772	2.920403	3.312807	2.380536	5.916896	1.429219	3.240729	2.204696	8.990514	3.368773	4.026668	0	6.158044	5.09921	3.976295	3.904341	2.032994	0.914165	4.473097	9.62635
ALG10	7.269362	7.345607	16.672741	7.10786	13.704044	7.370815	9.214574	8.277235	16.545027	9.228573	7.734805	10.814621	6.328476	11.579783	6.111097	8.598001	6.697841	8.579151	4.086047	3.727926	7.430528	9.945964	28.316058	11.117569	4.809812	7.281589	9.008743	0	9.436244	9.867566	0	10.203669	10.093647	7.616444	11.493904	6.216715	4.99078	12.989291	17.030091
ALG10B	1.889339	1.706536	3.634903	1.773118	3.726441	2.063483	2.619212	2.265835	4.0324	2.594117	2.62066	2.374545	1.663713	3.141794	1.791906	2.496077	1.820975	1.904021	0.968865	0.847682	1.771996	1.885522	3.691387	2.295645	1.137905	1.763592	3.904085	25.545872	2.265841	3.846788	0.219963	2.253492	3.172962	3.670804	2.655794	1.781597	1.285956	2.794081	5.002797
ALG11	11.466642	14.569083	35.268856	15.865584	21.004921	18.084382	10.610991	13.745317	11.693198	22.590773	16.888886	22.04518	10.117661	23.565854	15.011646	21.724795	13.85438	15.154435	8.962441	7.034267	15.727886	22.807014	13.408325	25.781496	9.080458	16.25778	17.777916	3.885042	19.538724	21.047362	6.066516	21.113259	20.490589	24.428651	18.531506	11.292598	9.866968	21.732074	18.503298
ALG1	13.282412	12.96437	16.009263	14.446821	14.475227	21.064842	14.387745	12.188898	9.087025	13.540641	13.817656	22.126387	16.703302	17.431851	12.443543	20.632848	16.485406	18.987205	12.406834	11.454635	15.092611	13.194335	20.911062	16.720436	6.806641	14.561326	15.066693	61.236064	20.452021	12.682636	54.287963	15.169904	13.491062	16.539219	13.018911	12.629033	4.732817	13.035156	11.998934
ALG12	14.429427	16.903955	15.892169	6.723263	24.397757	13.819504	14.314264	16.052411	9.44298	22.474723	11.6084	11.118456	16.966151	11.059687	9.159852	11.068322	22.346842	9.374002	4.995545	5.116331	7.767523	12.413416	14.56624	16.263875	4.09829	21.421914	17.537235	15.514058	16.030079	15.831344	14.907378	9.056118	19.116237	6.559409	22.972168	3.49379	4.368382	19.020996	11.653659
ALG13	6.600721	10.113712	10.772883	8.329886	7.508441	4.70107	2.858418	12.769701	3.322364	18.882998	4.946104	12.589269	6.947953	7.778414	4.597516	7.361628	7.96643	1.090767	5.511977	3.989872	4.597406	5.169811	5.794224	11.316957	3.234599	8.484476	6.167339	23.88707	6.17726	5.577053	20.914834	4.9869	12.013121	9.352112	11.997003	5.514649	6.446109	9.096817	11.028649
ALG14	5.353166	5.202656	7.762792	7.202753	5.371869	7.489772	4.039663	9.277996	5.198323	6.003438	6.001637	9.291192	3.711815	6.51939	9.039582	9.400558	5.416784	8.115443	8.66592	9.402404	6.479269	7.330372	8.259745	5.796727	6.328393	7.656952	6.238503	6.089111	8.560217	8.157135	0	6.86979	12.358508	6.841368	4.538528	6.659379	5.971751	7.079287	7.250903
ALG1L2	1.570812	5.856863	16.59945	1.260629	10.285996	5.376138	2.723987	3.451161	5.523936	4.144091	0.317972	4.215171	5.548159	3.43923	1.05408	1.427357	8.11259	0.622743	0.262905	1.073695	0.409761	1.486769	0	1.93709	0.861034	1.877531	2.903851	1.145447	4.533896	7.158139	0	4.198867	1.825422	12.592324	0.143386	0.923361	1.3981	1.618166	0.935536
ALG1L	3.959666	6.210137	8.079518	3.864156	9.197469	2.811602	6.093421	5.63631	5.064364	2.975867	3.870598	4.933157	6.623303	8.782154	4.715619	7.106391	4.970262	6.931355	1.59684	2.853557	3.872637	2.95868	3.444536	6.38378	1.117203	3.449141	4.605562	5.39113	3.38587	6.405252	42.704457	4.848459	6.279878	6.521653	6.213183	1.910259	2.705753	6.930319	7.195738
ALG2	16.776184	17.854051	50.045753	25.683447	22.040821	19.783722	26.485664	15.983812	25.141986	31.153339	20.572495	35.048606	12.744978	35.78513	32.126611	25.871333	22.572241	18.942601	18.3824	13.459789	27.924362	24.676177	20.577555	28.415891	12.079648	23.32848	13.74531	49.225851	28.947442	34.664797	0	29.822037	39.187524	44.79166	21.582344	21.395331	19.999727	32.396327	29.459405
ALG3	4.802631	4.241639	5.353975	3.109845	4.759141	7.127701	4.226766	6.711215	3.512326	3.66014	2.004085	3.727893	2.885814	6.151864	1.787277	11.893208	5.929732	3.707889	2.974754	1.380568	5.865502	7.756232	7.984873	6.861796	2.233931	6.801889	4.814726	0	7.117139	7.302776	0	3.806923	6.519469	9.553759	2.361814	2.785628	5.091518	9.195054	9.566067
ALG5	23.359069	22.913847	38.782932	34.11293	27.62784	34.007169	25.32538	33.632638	23.790876	34.335576	26.512616	33.357638	27.312304	28.398975	25.749597	136.266541	22.985971	17.001003	25.050146	19.779689	22.736633	26.493741	24.695135	36.8961	26.513208	26.477294	27.189498	19.328463	31.363515	33.610115	89.974241	28.453837	40.271811	43.297076	23.928264	30.2274	29.759612	35.275749	32.835114
ALG6	7.647428	8.934306	9.667661	9.714705	16.831898	8.313999	6.677901	10.077994	6.106752	12.515034	9.340863	9.594465	8.195544	15.328644	7.468345	12.086935	8.743807	8.962643	3.854707	3.335493	8.064078	14.697024	22.793896	13.210607	4.46687	8.50109	8.627467	28.429777	9.66022	10.55328	20.317927	9.507054	10.81407	13.959739	10.807804	7.783078	5.25955	12.855967	14.3868
ALG8	24.03684	25.234313	32.474627	33.49729	45.243169	19.967114	23.908497	34.787905	32.571799	37.780886	22.070907	32.140441	18.269409	41.677767	23.285316	35.136037	26.529469	24.316609	13.835892	16.013492	26.056032	33.040201	22.712907	41.085357	14.574316	27.552724	24.537068	22.581338	24.916885	29.391533	30.068068	31.638633	36.803637	34.764954	30.353635	23.221998	16.615292	35.704796	45.961441
ALG9	1.345477	2.391763	2.821693	0.701176	0.206965	2.277033	2.699401	1.98126	0.000729	4.756204	0	2.407152	0	3.432021	0	1.782689	1.947145	0	1.381267	1.159692	0.180328	2.121251	0.005596	1.612002	0.556731	1.171644	0.021844	0	0.153699	2.842881	0	0.167919	1.876945	0.317974	0.714095	1.588769	0.839257	0.030228	3.690154
ALK	0.128508	0.102222	0.062402	0.096057	0.183527	0.094104	0.007091	0.13141	0.070033	0.886676	0.20884	0.075104	0.141763	0.008547	0.058124	0.172378	0.218224	0.365759	0.082302	0.170771	0.216301	0.101402	0.437749	0.09558	0.042958	0.2547	0.385203	0	0.146186	0.062137	0	0.131767	0.347127	0.011704	0.369721	0.112879	0.085512	0.247662	0.149415
ALKAL1	0.335739	0.218001	1.812488	0.358112	1.491254	0.41603	0.052216	1.749585	0.023435	1.523527	1.049918	1.624343	1.364953	1.112057	0.666236	0.933555	0.351038	0.985247	0.235114	0.075811	0.150027	1.063898	0	1.288586	0.523488	1.85824	2.133893	0	0.995958	1.506338	0	1.609556	0.447296	2.189142	0.993088	0.071083	0.22244	0.191693	0.443668
ALKAL2	7.48918	3.616174	0.842041	7.986905	1.743948	3.258803	7.750656	1.135959	0.690006	1.337003	4.697529	1.160338	1.583616	1.374781	3.175577	1.142086	3.58845	1.154948	11.609526	5.344312	1.958648	4.0922	2.07934	2.1303	5.175558	2.695958	0.562947	7.034401	2.832658	7.95829	0	3.884441	2.918539	1.300327	2.364852	6.988226	7.75933	5.304668	0.815191
ALKBH1	1.581143	1.789124	3.316325	2.396626	2.759798	3.06959	3.214807	2.956439	1.227118	3.251511	1.619006	2.653334	2.124796	3.202546	3.25221	3.652447	2.628507	2.586174	1.261863	1.456113	2.354894	2.087761	2.279145	3.488365	1.75006	2.643603	2.619174	2.83029	2.447441	2.843308	0.503578	2.823846	1.47657	1.80428	3.315685	1.809635	1.012669	1.558666	2.589344
ALKBH2	3.789335	4.689735	0.971441	2.418463	6.272507	4.104009	1.833673	6.50839	4.660208	3.240667	4.171526	2.139667	4.702652	6.311516	3.951521	5.92863	5.690194	3.451122	2.439587	2.331856	2.98496	3.669814	0	3.477087	2.873968	4.290891	3.639505	8.80998	6.181301	5.716774	0	3.373489	5.369599	4.464913	5.172736	2.515873	0.891632	6.62588	5.674412
ALKBH3	9.723684	9.969093	9.059018	8.578609	14.608075	10.544112	7.622651	11.086188	7.247357	11.44466	8.068704	6.170702	11.679517	9.889768	8.734304	9.162122	11.004694	8.644316	5.28476	4.334946	7.673542	7.180301	10.193427	10.746551	3.649885	8.304538	8.622364	39.872508	10.751388	12.161707	14.795419	7.270574	10.474558	11.070018	12.436713	8.161375	5.298138	9.031037	11.910934
ALKBH4	0.627084	0.587945	0.728365	0.395666	0.801713	0.617681	0.422807	0.487853	0.312067	0.591642	0.541118	0.721582	0.528367	0.819214	0.456744	0.7757	0.654368	0.617065	0.519126	0.198454	0.501596	0.288414	0.207302	0.376276	0.320777	0.648985	0.772216	0	0.660676	0.623515	0	0.404021	0.475582	0.730616	0.558143	0.344743	0.143013	0.747903	0.606727
ALKBH5	7.836313	10.905656	9.534155	8.411975	10.449717	13.278093	9.64107	10.856749	14.800054	10.303969	8.204537	8.512083	10.626703	12.920633	10.773709	64.537336	9.437487	9.435953	5.62226	4.910657	10.226694	11.901785	15.71474	11.926844	4.423709	10.403246	9.247819	14.881683	12.475874	13.678594	10.058839	11.417576	10.478152	11.326689	11.813502	8.833225	3.77847	12.762496	8.952735
ALKBH6	3.413342	4.602721	4.052923	3.045728	8.44967	3.450851	3.484337	2.88478	7.915122	6.568018	1.172809	1.804626	3.76077	6.961957	1.62493	6.727197	6.072356	6.592591	3.098938	1.701854	4.151427	2.831866	1.570595	3.454749	2.180916	4.785369	3.204128	0	6.176386	2.052628	0	2.298602	3.284233	3.514087	1.8624	0.477896	0.125638	3.234181	4.152986
ALKBH7	2.134265	1.833679	2.255981	1.10353	2.250562	1.46785	2.482154	1.630529	1.904044	1.939633	1.461023	1.292545	2.418478	2.687702	1.572448	1.940787	2.391452	1.277342	1.99686	1.896869	1.019397	0.758997	0.677364	1.080274	1.224015	2.460728	2.362376	0.620066	1.577648	1.720959	0	1.851398	1.311772	1.967912	2.29846	1.165207	0.556224	1.744402	1.468318
ALKBH8	1.381171	1.521401	1.398324	1.805015	2.422252	1.679978	1.671679	2.524355	1.6665	2.966339	1.862594	2.801981	1.720151	2.358006	0.778965	3.356954	2.033091	1.829515	1.071141	0.847417	1.518289	1.565008	0.000112	1.611417	0.758852	1.703979	1.785242	0.000813	2.326969	2.177478	0.000476	1.956805	2.459945	2.347456	3.592783	1.488743	0.856813	3.022022	3.52036
ALLC	0.049441	0.485761	0	0.375597	0.308452	0.124382	0.164732	0.212758	0.110908	0.269797	0.18647	0.559357	0.659738	0.450158	0.215393	0.818649	0.770395	0.051806	0.241747	0.655942	0.634326	0.503865	0	0.154711	0.02934	0.842663	0.169603	1.69504	0.44164	0.224454	0	0.544997	0.439596	0.711876	0.862513	0.26556	0.184518	0.42503	0
ALMS1	20.784665	18.232218	28.644265	19.627572	32.049074	28.5422	17.751679	21.381922	22.978508	33.605766	26.743135	27.538865	21.975512	33.56996	22.101484	25.764942	20.703681	17.558627	12.377136	13.273337	28.603835	26.011467	36.003875	21.65402	14.268172	20.758037	15.151823	54.339243	29.283506	34.612596	70.508162	23.16761	29.665587	40.874539	30.952553	21.407743	21.351855	31.941591	25.035293
ALOX12	1.965894	2.932405	5.287121	3.317559	4.142068	3.424986	2.930559	3.031121	2.760882	7.46473	3.565431	3.044203	3.863263	4.234411	2.938616	4.782214	3.087018	3.064677	1.384289	1.467707	3.304188	3.993174	2.785151	2.678706	0.974092	2.920098	2.553548	4.439504	5.207638	4.320568	2.501627	3.792798	3.433323	6.187063	3.037706	2.706103	1.316732	5.383726	4.404199
ALOX12B	0.665783	2.227912	1.198348	0.954511	1.154984	3.085841	0.339628	0.661943	0.935054	3.153335	1.22458	2.276758	1.012272	0.438496	0.250845	1.873131	0.843603	2.435394	0.194451	0.228458	0.791306	0.554792	1.567011	2.759315	0.277208	0.683036	0.58515	2.159743	1.02437	2.955827	0	1.827605	0.663552	1.811799	0.605942	0.244756	0.212738	3.385631	0.893705
ALOX15	0.024979	0.086574	0.590117	0	0.214874	0.136241	0.184376	0.070439	0.038599	0.030411	0.060189	0	0.101656	0.05148	0.256715	0.095407	0.065706	0.013183	0.028825	0.031358	0.10466	0.053508	0.096588	0.066118	0.019713	0.053962	0.163305	0	0.094279	0.141866	0	0.141276	0.180814	0.178595	0.055158	0.1613	0.004689	0.22088	0
ALOX15B	3.629184	6.278801	3.858807	1.043023	1.536496	7.221046	0.599192	0.093468	0.40463	2.93252	9.67211	3.103873	7.676069	8.629832	1.889055	2.058296	16.634888	3.778227	3.821811	0.500154	4.900018	3.867551	8.035029	5.867321	2.6064	7.931536	3.462463	0	8.441965	2.710789	6.68942	0.240298	1.788883	12.406993	3.778499	2.816246	1.259385	2.082399	0.804568
ALOX5	7.814639	3.641857	4.537409	0.361067	1.90953	9.827188	12.837598	2.456069	2.255407	2.354124	2.119178	0.0001	0.23539	0.037476	3.70E-05	3.859666	9.026983	0.5396	2.639937	0.187953	7.90E-05	0	0	3.20281	1.543279	1.136728	5.20E-05	0	1.622985	6.497924	0	0.714754	0.142681	0.014774	9.845204	1.967504	0.000818	1.942865	15.756027
ALOX5AP	0	0.336127	0.110897	0.053093	0	0.121429	0	0	0	0	0	0	0.150053	0	0	0.073826	0	0	0.112889	0	0.057208	0.335978	0	0	0	0.044192	0.066994	0	0	0	0	0.06799	0.415582	0.268558	0.400529	0	0	0	0
ALOXE3	0	0	0	0	0	0.434692	0	0	0	0	0	0	0	0	0	0	0	0	0	0	0	0	0	0	0	0	0	0	0	0.206151	0	0	0	0	0	0	0	0	0
ALPI	0	0.359258	0.283287	0.149025	0.152037	2.425237	0.093737	0.274788	0.01531	0.821654	0.06575	0	0.046604	1.731077	0.109427	0.162426	0.023932	0.053603	0	0.063786	0.133536	0.078333	0.783172	0.109726	0.004002	0.004699	6.117205	0.115884	0	0.121101	0	0.065069	0.166227	0.014069	0.059015	0	0.003811	0	0
ALPK1	8.602013	9.001476	9.981958	8.817843	10.485921	10.448057	9.927547	8.685068	6.862225	14.52202	5.897419	11.033245	6.092497	14.253401	6.935004	11.454225	9.252454	3.831747	1.017106	2.595782	6.209239	10.461063	2.806724	6.605302	1.81692	9.46143	8.861353	0	12.628912	8.540853	0	11.47065	3.434366	10.560539	0.725625	8.585537	1.985662	4.942969	8.87913
ALPK2	0.697015	2.529249	5.935671	1.534522	0.466219	1.979437	1.120293	0.236446	3.883066	2.8374	2.852975	2.411589	1.107481	2.075574	2.324252	0.572727	1.371612	2.542601	0.427798	0.718394	1.81715	1.753711	0.346502	3.678764	1.413223	1.355994	0.782264	10.137961	5.913322	1.201639	4.344795	0.648884	1.665342	7.708326	1.431546	1.357739	0.164671	1.010944	3.91019
ALPK3	3.047453	2.150599	1.993582	2.577732	1.839525	3.874448	1.527298	1.451391	3.880922	4.073627	2.894485	2.512808	4.102329	4.922847	1.914122	2.22313	2.819004	0.743105	1.868768	1.234385	1.902727	2.36474	2.774019	2.827794	1.184338	1.936969	1.264552	3.546801	4.949207	2.884094	5.25538	2.688007	1.545768	2.639622	3.078226	1.931625	1.229043	2.126964	3.43272
ALPL	1.578059	2.751761	2.120966	1.773643	2.391919	3.087454	3.41914	2.114084	12.142097	1.983753	2.899682	6.123738	1.683345	1.44497	4.127314	2.81983	1.602085	2.140785	0.961772	1.213855	5.928917	5.471572	1.861764	2.305922	0.786795	2.51664	1.606585	3.548639	2.02177	1.83817	0	2.102243	3.539707	8.776214	5.900758	0.945793	0.587592	2.655365	0.504873
ALPP	0.050282	3.268571	13.140543	0.179999	0.325064	0.164028	2.705893	0.793386	27.872232	1.666683	0.302915	4.983666	0.018199	0.238839	0.283268	0.194595	0.046509	0.332437	0	0.217923	0.333702	2.090903	0.070379	1.317281	0.062115	0.158711	0.767736	0	10.403468	0.490059	0	0.272523	0.264342	0.135966	0.055585	0.297168	0.06339	0.091938	1.360259
ALPPL2	0.77914	4.548872	3.291737	0.107507	1.301114	0.058112	2.491697	2.419275	4.337369	1.544551	0.008514	5.444265	0.143943	0.111094	0.321875	0.11685	0.011053	0	0.007805	0.353269	0.132932	0.490463	0	0.82925	0	0.175925	0.380099	0.154799	9.817879	0.787967	0	0	0	0.230296	0.102051	0.760109	0	0.183056	0.044789
ALS2	15.294348	18.935204	19.446482	17.543208	33.312353	22.707273	16.821455	22.882254	13.940171	32.83057	17.884937	14.61239	19.044865	24.205508	14.091364	44.171302	20.429846	19.23837	10.771062	10.164088	17.548042	20.420072	18.303172	28.692509	8.752065	22.135082	15.695297	24.76235	22.525135	22.81437	21.217094	23.058437	19.896519	23.553753	26.410874	13.403063	7.454231	25.291015	16.54516
ALS2CL	8.450067	13.471832	7.672665	5.792472	13.630344	20.563561	6.980397	14.740551	25.89892	15.234815	5.247774	21.203846	17.761356	6.76043	9.343749	13.399758	8.973941	5.834237	3.617334	4.46207	5.281395	5.735461	2.188721	5.952765	2.599895	8.065284	9.845017	24.558854	7.863296	10.044308	10.275827	7.549546	5.953321	12.408556	20.940492	4.618606	1.401839	11.18747	23.885258
ALS2CR12	0.40287	0.002335	0.042794	0.290372	0.433396	0.293812	0	0.214956	0	0	0.18179	0	0.000924	0	0	0.362944	0	0	0.280336	0	1.00E-06	0	2.797713	0	0.163573	0	0.216943	0	0	0	0	0	0.040435	0.379747	0	0	0.177762	0	0
ALX1	0	0.113405	0	0	2.641482	0.300022	0.909345	0.027654	0	0.135919	0.030205	0	0.299108	0.17008	0	0.117389	0.494386	0.49862	0	0	0	0.095053	0	0.207406	0.022205	0	0.096135	0	0.166735	0.253994	0	0.079742	0	0	0	0	0.010451	0	0.131963
ALX3	0.593895	0.988102	1.622973	1.110689	1.457154	1.468765	1.003174	1.313782	0.936558	1.664568	0.908207	1.440117	1.267039	1.973388	0.76967	1.228205	0.594707	0.731931	0.429402	0.580871	0.948413	0.450068	0	0.57537	0.380979	1.146396	0.660869	2.476405	1.163394	1.334231	0	1.113127	1.610015	0.825845	1.000122	1.021114	0.143818	0.721221	1.0493
ALX4	0.051478	0.093035	0.040712	0.019424	0.21911	0.063378	0	0.041819	0.089899	0.036229	0.064269	0.043465	0.05925	0.054413	0.128743	0.031745	0.021058	0.012597	0.010283	0.031655	0.035601	0.09209	0	0.020311	0.009375	0.021981	0.110607	0	0.035744	0.06573	0	0.084797	0.021188	0.024818	0.024708	0.020231	0.042519	0	0.056351
ALYREF	5.529609	11.236653	11.367247	6.442231	15.634756	11.300059	10.331998	12.416963	12.053763	8.713747	6.415881	11.859161	10.749648	14.70904	8.320804	14.109848	14.018361	10.092652	4.510101	3.993255	9.00756	8.572813	5.272422	11.633245	4.080117	11.466643	10.514663	13.594018	12.486861	11.854656	0	7.697895	11.758261	7.587159	13.432211	6.138258	1.73004	9.855639	13.723069
AMACR	0	0.265942	1.160889	0.467571	0.666103	0.494009	0.31938	0.111048	0	0.297836	0.25315	0.197495	0.622691	0.390345	0	0	0.224493	2.396664	0	0.152158	0.277605	0	0	0.093024	0	0	0	1.85765	0.246529	0	3.998774	0.114346	0.11153	2.185797	0	0.099499	0.096903	0.208503	0
AMBN	0.080187	0.059674	0.09764	0.065383	0.053647	0.032394	0	0.021018	0	0	0	0.01392	0	0	0	0.019645	0.010123	0	0	0.024912	0.184893	0.146754	0	0.117394	0	0.079933	0.094509	0	0.114173	0.047096	0	0.024476	0.061185	0	0.071414	0.009731	0.006437	0.229171	0
AMBP	16.308158	16.111598	0.804816	39.10319	7.747253	0.266623	23.468168	3.072498	0.11186	2.570135	17.021976	1.65229	10.780202	10.670243	4.296292	1.452204	19.77868	1.280149	36.017558	19.548201	7.737443	2.83733	2.798021	2.397609	32.191212	11.750101	2.788476	0	14.039586	26.983551	0.482163	17.484871	9.879286	7.282151	2.175056	23.938615	8.84011	19.610185	0.029362
AMBRA1	0.16743	0.101948	0.65276	0.291029	0.535126	0.111686	0.060931	0.403404	0.17285	1.089919	0.279511	0.31744	0	0.345348	0.149377	0.457205	0.304042	0.136133	0	0.1545	0.274621	0.151865	0.217164	0.134223	0.114703	0.428077	0.373764	0	0.430125	0.743888	0	0.062445	0.20456	0.173591	0.855888	0.268234	0.175441	0.248313	0.185113
AMD1	9.763392	11.633913	8.781277	10.947295	14.481819	14.347887	10.048432	15.962051	10.801321	11.64031	8.562928	9.626706	6.908807	19.222575	11.464893	10.116721	9.684961	7.710078	5.769604	4.490009	15.140912	23.900415	24.1636	18.364929	5.953237	12.280746	10.915198	5.685739	15.912159	18.565855	0	10.210214	17.08343	18.492855	13.10344	12.294713	5.717228	14.980186	11.6381
AMDHD1	0.52301	0.046347	0.446033	0.130583	0.669912	5.563262	0.227959	0.270042	0.385226	0.233624	0.509924	0.142726	0.440779	0.730946	0.109382	0.360051	0.613305	0.472336	0.341272	0.139309	0.124457	0.136862	0	0.136745	0.170816	0.349845	0.330337	0	0.521618	0.395326	0	0.41061	0.741274	0.110565	1.623768	0.480662	0.52213	0.667503	0.340474
AMDHD2	4.727299	4.472429	5.165013	3.614957	5.955562	6.818022	3.099568	3.619032	4.583688	6.956716	4.256929	4.415316	4.413378	6.116161	3.79369	5.374597	5.089388	4.717334	1.708696	1.734569	3.585174	4.844258	1.423728	3.544591	1.665372	5.273097	7.732478	6.792143	5.69235	3.431426	3.828005	4.333722	3.60946	6.738272	7.735095	2.914594	0.707515	3.392818	6.479293
AMELX	0.485979	1.85221	0.593902	1.162017	4.581542	1.655673	0	1.134218	0.784188	2.63101	0.293999	3.421938	0.164825	2.638808	0.231672	1.043419	1.672405	0.637335	0.382003	1.039341	1.474711	6.901362	12.393505	2.189904	0.114017	0.957401	0.72289	0	1.710251	2.05481	0	1.837008	3.063028	1.484544	0.478995	1.239231	0.312396	1.903401	0
AMELY	0	0	0	0	0	0	0	0	0	0	0	0	0	0	0	0	0	0	0.050176	0	0	0	0	0	0	0	0	1.00E-06	0	0	0	0	0	0	0	0	0	0	0
AMER1	1.781691	1.905774	2.601871	1.853065	2.711991	2.008819	1.498601	2.557226	0.868988	3.883824	1.775197	2.1419	1.864686	2.188052	1.595362	2.692255	2.862737	1.865576	1.496816	1.267489	1.334971	1.263227	1.314404	1.909279	1.09194	2.183927	1.860342	2.955829	2.17549	3.46731	0	2.168592	2.20346	3.59694	1.78316	2.058303	1.044783	2.599344	1.516347
AMER2	0	0	0	0	0	0	0	0	0	0	0	0	0	0	0	0	0	0	0	0	0	0	0	0.010607	0.003569	0	0	0	0	0	0	0	0	0	0	0	0	0	0
AMER3	0	0	0	0	0	0	0	0	0	0	0	0	0	0	0	0	0	0	0	0	0.131516	0	0	0	0.072073	0	0	0	0	0	0	0	0	0	0	0	0	0	0
AMFR	6.408922	10.749003	10.818926	8.566804	5.804758	9.455885	6.532961	6.542693	5.491748	6.18257	4.536236	5.176255	8.560654	11.178386	6.29614	7.374744	9.62281	15.280956	4.14481	3.305033	5.514878	7.147787	17.288483	9.159751	4.721213	7.857654	7.020877	13.212018	7.575811	8.543748	18.288198	8.586517	5.929707	4.452631	8.732298	8.343024	2.674822	7.318318	9.682263
AMH	1.708469	0.519551	1.179046	0.945319	0.525524	0.094058	0.359727	0.645909	4.787911	2.227236	0.211929	0.802746	0.700318	0.758445	0.910542	0.448998	0.484715	0.570587	1.378745	0.596428	0.245923	1.356425	0.087141	0.606963	0.406688	1.071134	2.236821	0	0.1987	0.699812	0	1.132107	0.189087	0.30934	2.549696	0.614822	0.154051	0.852066	3.84257
AMHR2	0.653305	0.567215	0	1.266002	0.311321	0.004048	0.020969	0.628942	0	0.01732	0.84981	0	0	0.013548	0.268174	0.196553	0.395023	0.452517	2.198329	1.369037	0.195271	0	0	0	1.664448	0.005466	0.005043	0	0	0.30676	0	0.788503	0	0.463293	0.185778	1.916303	1.017599	0	0
AMIGO1	0.647405	0.974449	0.264678	0.744108	0.572451	0.764694	0.504779	1.378621	0.257487	1.115156	0.930783	0.277322	0.952583	0.902651	0.628771	0.547597	0.879134	0.447406	0.914391	0.476289	0.793759	0.538771	0.952984	0.537484	0.45925	1.041639	0.960111	0.156347	0.555462	1.052718	0	1.043071	0.955117	0.965295	1.216834	0.713134	0.497904	1.620463	0.177904
AMIGO2	0	0	0.045296	0	0	0.074637	0	0.019225	0.030199	0	0	0	0	0	0.078772	0	0	0	0	0	0.02386	0	0	0.068006	0	0.018335	0	0	0	0	0	0	0	0	0.099267	0.022242	0	0	0
AMIGO3	1.467426	2.115106	2.329217	1.094257	2.526216	2.856401	1.641534	2.33675	1.118023	3.049887	1.498953	1.914223	1.565567	2.225205	2.345034	1.940509	2.372294	1.234328	0.977715	1.190157	1.714303	1.705301	1.545373	1.509757	0.780512	2.448053	3.139972	2.824344	2.328415	2.340568	0.433929	2.050037	1.721156	1.790813	3.502232	1.158946	0.350244	2.087685	2.352592
AMMECR1	0.759397	0.636458	1.816758	0.603127	1.151022	0.990835	0.540673	0.708853	0.589782	0.829137	0.842378	1.031353	0.938445	1.293686	0.915478	1.67191	0.807651	0.934497	0.269854	0.403742	0.790528	1.043061	0.767061	1.06002	0.305183	0.876601	0.880702	1.850651	1.174503	1.083568	0.115788	0.743761	0.919598	1.352609	0.798046	0.466243	0.474325	0.805275	0.718062
AMMECR1L	2.399099	2.602245	3.875371	3.163223	4.758812	2.266909	3.782717	4.39072	5.251433	4.379654	1.935895	2.576244	2.301213	4.307003	2.759592	5.786895	1.938565	3.939127	1.837025	1.919798	2.85358	6.091189	4.877603	2.817949	1.955431	2.793597	3.23167	9.316961	6.270293	4.27459	2.034678	3.382453	2.881953	4.361435	2.520844	3.007727	1.426679	1.887384	3.665168
AMN1	3.017449	3.801765	4.893325	4.981554	11.348252	18.687412	4.690541	10.31401	1.512843	5.184564	1.34618	13.879559	3.146575	6.945388	4.195467	4.514619	5.798281	1.673491	1.032106	1.910108	2.92626	7.135116	7.637544	6.40714	3.027099	3.221699	4.431722	0	4.995649	13.0291	0.87787	5.125911	8.071212	8.005951	6.038826	0.975995	0.296862	10.204903	9.648683
AMN	7.249998	8.886796	4.220894	2.847204	3.043934	9.046931	6.36228	3.460966	7.101393	30.99283	4.3835	6.925441	4.608036	7.216806	7.92755	9.768555	9.670306	7.265114	2.527825	2.750502	2.914238	1.911745	6.961279	7.674188	2.316718	24.432944	24.328653	3.892044	5.955579	5.922907	8.60E-05	7.107148	5.363263	3.430323	4.206576	3.746477	3.603279	9.468049	5.672184
AMOT	2.358497	2.138501	2.650752	2.083125	3.185959	4.69348	1.5166	3.075564	0.720849	3.677133	1.497822	1.432034	1.459031	1.980907	1.124353	1.72306	2.190737	1.64076	1.499573	1.262263	1.544863	1.020723	1.902225	1.876209	0.724137	1.734299	1.39513	7.537498	2.134264	1.388672	0	3.043052	2.435037	2.912891	1.668795	1.280413	0.810012	2.293397	2.781746
AMOTL1	4.82522	7.769419	6.634451	5.233039	8.174824	15.61859	7.269898	5.403009	7.488982	12.849384	6.124413	7.895412	8.569554	6.973482	8.394943	7.191051	6.732642	6.763954	4.697467	3.816738	8.752235	7.832811	13.150393	6.660574	3.305314	6.896072	6.48683	13.889038	10.164795	8.19881	18.023228	8.525018	8.024815	11.160043	11.421476	5.595735	2.984751	6.65955	9.738939
AMOTL2	2.978914	4.978785	6.62502	2.177152	4.09066	4.838695	3.545738	5.5255	4.438638	6.399925	2.603286	4.310463	1.850524	2.178751	3.523252	4.993181	2.768518	2.487353	2.94528	4.503723	4.191785	3.45645	6.657412	4.684209	3.078418	4.683248	5.330099	5.575399	6.454428	4.421095	0.159326	3.907978	3.625732	3.185532	5.178595	1.242882	1.084578	4.19298	3.622083
AMPD1	0	0	0.000752	0.000922	0	5.90E-05	0.000214	0	0.00031	0.000826	0	0	0.000477	0	0.001108	0	0	0	3.50E-05	0.000528	0	5.70E-05	0.000146	2.30E-05	0.000244	0	3.00E-06	0.005142	0	0	0	0	0	0.000193	0.000356	0.000173	7.00E-05	0	0.000731
AMPD2	0.483869	0.537173	0.536013	0.730408	0.408242	0.725488	0.586777	0.905688	0.689649	0.711308	0.73953	0.694938	1.177445	1.587773	1.325258	0.897368	0.148411	0.365649	0.505444	0.234677	0.658121	0.392354	0.875859	0.728409	0.435465	0.463526	0.305737	0	0.317581	0.515701	0	0.839433	0.353782	0.400337	1.804187	0.088375	0	0.410245	1.020007
AMPD3	0.791504	2.392649	1.98723	1.310268	2.381648	0.914863	0.539603	1.925372	2.814191	2.89284	3.304176	1.780185	2.580373	3.45032	0.619368	2.844461	1.969848	4.721976	0.736495	0.452647	1.614591	0.666952	0	1.899456	0.332795	3.461052	3.045171	0	5.000036	2.496792	0	2.458919	1.489032	1.410721	1.786687	1.734044	0.421179	2.09483	3.931687
AMPH	0.319872	0.088864	0.227786	0.866997	0.29357	0.448117	0	0.053701	0.136986	0.192818	1.220779	0.305605	0.092998	0.781201	1.274719	0.574268	0.69269	1.434175	0.405847	0	0.69158	0	0	1.699303	0.268569	0.359021	0	0	0.642374	0.526763	0	0	0.14501	0.220121	0.132449	0	0.170008	1.640121	0.593235
AMT	21.705325	24.675849	14.705587	17.550345	28.959721	27.062637	19.159798	34.282698	20.235904	39.595831	28.38341	18.692992	9.321018	14.513028	4.458954	26.10604	12.960654	14.137026	19.030659	19.483506	8.338116	0.013313	0	25.520576	15.187022	27.387119	23.367238	0	32.719915	37.179942	25.294244	25.7323	12.476515	2.131705	34.047769	19.076601	5.80386	36.061598	32.486939
AMTN	0.001903	0.093599	1.740343	0	0.000582	0	0.311525	0.000141	0.00055	0	0.222827	0	0	16.92753	1.021052	0.243486	0.631831	0	0.341078	0	0.450319	0.002266	0.006511	0.000406	0.074713	0.212657	0.003074	0	0.001348	0.000975	0	0.000384	0	1.595343	0.000274	0.834738	0	0.000922	0.044184
AMY1B	0	0	0	0	0	0	0	0	0	0	0	0	0	0	0	0	0	0	0	0	0	0	0	0	0	0	0	0	0	0	0	0	0	0	0	0	0	0	0
AMY1C	0	0	0	0	0	0	0	0	0	0	0	0	0	0	0	0	0	0	0	0	0	0	0	0	0	0	0	0	0	0	0	0	0	0	0	0	0	0	0
AMY2A	19497.29239	1621.266046	33.414919	35539.91697	14.846243	13.608882	6989.452886	11216.19557	54.807829	67.134497	30187.79191	254.218462	274.367824	56.010769	8113.346525	334.642802	2909.438941	180.161329	33061.48265	61718.30756	4199.069127	23684.52445	32052.65831	1051.941151	73630.89273	198.222553	106.618986	97.694615	229.133476	11830.55898	113.08319	21149.22091	9351.012863	83.753863	5516.339733	65490.11889	164808.2957	41825.40425	56.911725
AMY2B	1984.422719	275.635229	134.791648	4401.440191	506.750504	130.579886	1545.106789	1749.392245	74.851344	258.416659	4433.788355	152.698054	142.982263	182.016019	956.171384	119.156724	343.119581	90.267355	7487.644126	9103.853156	701.594796	2625.563587	4541.513166	236.800521	11847.64156	129.286791	127.47274	341.949447	204.089348	1166.640826	536.503637	3301.577672	1223.30149	158.517712	914.613629	6464.409372	20701.66665	5096.691463	122.129216
AMZ1	0	0	0	0	0	0.017106	0	0.027936	0.056118	0	0	0	0	0	0	0	0.134637	0	0	0.036843	0	0.037189	0	0.047982	0	0	0.000104	0	0	0	0	0	0	0.060173	0.124427	0	0.01467	0.034564	0
AMZ2	0.103909	0.002935	0.830521	0.235991	0.270537	0.382378	0.332564	15.886554	0.411135	0.391676	16.067917	12.714211	19.735942	0.4272	0.368412	14.283981	4.959014	0.309921	0.11187	0.093521	0.262151	0.321624	0.333594	0.325155	0.003444	0.466006	0.343585	0.845585	0.287366	0.261925	0.002118	2.462308	30.155976	0.461086	0.502518	0.207721	0.185429	1.81331	0.815407
ANAPC10	0.82182	1.785155	1.714817	0.266008	2.517927	0.362207	0.296254	0.386416	0	2.927498	1.186983	1.032764	0.798275	1.127605	3.214136	0.967993	1.199437	1.273904	0.534344	0.590708	2.081932	1.854569	0	3.080222	0.419958	0.639606	0.482081	0	3.197459	1.504034	0	2.068946	1.685754	1.386288	1.496947	0.595895	0.323067	2.110202	2.789072
ANAPC11	1.081983	1.890721	2.257546	1.150301	2.247212	1.632851	1.461247	1.653608	1.368117	1.617336	1.353982	1.897453	1.354132	2.008554	1.885856	1.971196	1.218228	0.578354	0.53833	1.00761	1.224633	2.12782	0	1.444492	0.544385	1.346213	1.440504	0	1.986066	1.6693	0	0.918904	1.604585	2.909599	1.95453	0.982833	0.416367	1.578672	3.442142
ANAPC1	23.198393	24.952001	24.693502	23.365765	5.377651	31.667521	23.33691	4.172014	6.033745	35.760908	23.027574	34.217568	23.380923	5.379873	25.758129	5.746976	30.947641	27.046052	13.221459	14.590592	24.989223	28.561163	30.5658	4.521433	13.982393	27.772893	28.04713	22.641951	31.495134	3.162863	22.872928	26.898227	32.190464	30.52497	2.997377	21.937493	12.801696	35.143313	33.800602
ANAPC13	3.595272	3.881616	8.219769	3.770442	45.155625	5.989621	4.516047	36.439648	38.888009	5.821862	3.73545	5.887579	3.47898	38.604412	3.492687	36.754389	5.142242	4.487798	4.130116	2.342999	3.087251	3.043052	12.168614	38.692339	1.936322	4.957683	5.149599	9.364025	3.460066	35.065036	15.263905	3.893048	5.74516	7.826411	41.761044	4.634851	1.658605	7.384282	7.336084
ANAPC15	0	0	0	0	0.007155	0	0	0	0	0	0	0	0	0	0	0	0	0.04759	0	0	0	0	0	1.200306	0	0	0	0	0	0	0	0	0.869861	0	0	0	0	0	0
ANAPC16	2.439147	2.888239	1.844738	2.11211	1.179768	1.876849	3.127555	1.126034	4.26526	2.321903	1.838551	3.38767	2.224575	2.08686	3.048143	2.755799	1.508543	0.591268	2.145536	1.778282	2.127345	1.234012	2.62175	2.346214	1.254642	1.079906	2.954195	9.330627	1.584492	2.413266	0	1.969827	3.64393	0.021555	2.146638	1.830847	1.01639	2.563852	0.001423
ANAPC2	7.687057	9.692738	8.025612	6.843454	13.148861	10.203397	6.577953	7.321983	6.046183	13.476693	6.89453	10.485717	12.133162	7.769976	7.990303	8.53391	11.695493	12.754496	7.270512	5.939351	7.644966	7.239075	5.812095	7.793286	4.838999	10.944719	14.197711	4.550023	10.582256	5.921177	6.248489	7.138296	7.366812	7.409114	16.445601	6.317836	1.746945	7.910581	8.490498
ANAPC4	10.40121	10.239812	19.418665	11.46944	22.302058	14.485391	6.567255	14.553117	6.980862	15.458691	20.889331	11.238703	11.776308	20.689408	5.641695	16.476013	17.664097	19.757232	5.669808	6.608922	15.488761	16.131973	0.005395	17.58964	6.2576	14.795395	11.367404	15.838087	7.695332	12.481555	47.707047	11.769409	21.067861	14.478337	21.604938	9.213146	7.711613	18.837084	14.68016
ANAPC5	20.937615	19.022525	17.472357	16.278825	30.92004	21.332315	17.958155	20.645751	20.312918	26.261245	17.169949	15.480064	23.264523	23.718333	19.528374	29.702173	25.678253	27.113211	16.218781	15.039962	16.907836	19.364769	9.160349	23.67498	11.44227	22.439146	20.385372	29.258861	25.334861	20.103688	23.260162	19.368742	20.104944	25.079361	25.570115	18.105565	9.246367	18.544011	28.280291
ANAPC7	3.149981	6.060174	6.824592	5.332534	10.081682	7.631299	6.43939	8.044251	5.421372	11.277811	5.563772	6.692213	6.861743	7.644273	5.478549	12.364207	5.802387	7.937261	3.566603	2.980979	6.105287	4.626713	2.530674	6.744322	2.301736	6.941107	5.066242	3.800994	8.651503	6.426774	22.538569	6.974975	5.619665	11.993073	8.781503	4.359185	1.815795	5.814283	9.860327
ANG	1.22428	4.867367	4.786098	2.59762	8.574722	7.065432	3.156412	7.746332	1.681799	2.79937	2.468582	2.20138	3.544604	3.33432	1.879042	6.420232	4.48503	5.226054	2.704469	1.714258	0.695068	3.280814	0.402275	4.687953	3.205446	9.238229	7.881288	0	3.967343	1.697392	0	3.628308	1.609709	0.972917	2.559936	2.070751	0.714658	2.468182	1.629953
ANGEL1	5.050565	3.643167	3.530463	5.066354	4.176665	5.051784	3.931153	5.331255	2.17198	5.800226	4.139907	3.632413	4.89096	3.987043	3.485357	4.664274	5.68082	4.429962	5.926874	5.771813	4.041175	5.149037	2.932129	5.754231	2.980838	5.208372	5.27698	1.734018	5.603567	4.409521	14.957081	5.052395	3.814654	5.838254	6.481092	6.717494	2.758169	5.456381	3.02709
ANGEL2	4.215583	4.616242	4.725572	4.412584	6.996818	6.187557	2.870728	4.697184	4.404304	7.20877	4.758126	5.244925	4.655327	8.234886	3.845492	5.739921	5.754547	4.615862	2.365206	2.372273	3.959908	4.9825	6.91313	6.852963	2.759498	6.331858	5.072047	25.020298	7.359421	5.065309	6.445906	4.595595	5.602409	6.767114	6.690709	4.146571	2.642965	7.062858	5.108702
ANGPT1	0.434968	0.876487	0.816318	0.668428	1.806374	0.90179	0	0.516739	0.646023	2.076842	1.244536	0.579624	0.719469	0.22338	0.240994	1.32072	0.211058	0.702234	0.423931	1.04428	1.126072	0.393797	3.19189	0.102416	0.998279	1.178944	1.071792	0.12694	0.503546	1.413193	0	1.658673	1.078193	1.34645	1.293003	0.616295	0.094312	1.481681	0.728805
ANGPT2	0.299218	1.204602	3.116863	0.551237	2.913773	3.53291	2.587719	1.176523	2.063473	3.59263	2.328166	2.812548	0.770347	0.924511	1.418541	2.762049	1.821791	0.489954	0.572615	0.439604	1.823356	2.991412	3.164276	1.491381	0.602119	1.627882	2.06502	0	2.230466	2.222919	1.101758	2.65301	2.559456	1.3002	2.893477	1.379686	1.197653	2.158038	3.926603
ANGPT4	0.070148	0.044463	0	0.016224	0	1.60E-05	0.011722	0	0.037721	0	0.039183	0	0	0	0	0.044263	0.073026	0	0	0	0.026397	0	0.118024	0.063599	0	0	0	0	0	0	0	0.036067	0.057079	0.136531	0	0	0.016904	0.032011	0.073696
ANGPTL1	2.081415	2.750086	5.825242	4.461316	12.540692	5.758147	2.563218	3.261097	6.509735	11.686126	4.877094	5.321245	2.914424	4.19782	5.812112	5.465543	3.614759	2.810503	2.0103	2.283032	5.838309	7.50251	23.764411	4.970043	1.77711	4.456576	3.808025	2.663589	5.821747	4.790819	10.981993	3.869211	8.041061	8.141522	4.627721	2.299703	2.87785	7.514801	5.850244
ANGPTL2	3.378786	7.640393	14.969119	3.95886	6.72244	10.365464	6.199859	3.8616	13.905252	20.466662	3.379912	8.968887	3.72159	9.413052	5.077702	4.763917	7.267185	12.017758	1.717579	2.368592	6.663378	5.411325	10.912437	7.182063	3.139984	4.713733	5.881954	1.797393	9.468612	6.829759	12.148552	5.172348	5.889122	9.454198	7.138541	4.102628	0.747903	3.888393	7.404958
ANGPTL3	2.625117	3.1474	5.1383	4.311469	5.755161	5.265696	3.554826	3.542844	3.575498	7.95083	4.842591	6.511439	1.802688	5.967057	4.181633	4.005246	2.770726	1.769722	1.154707	1.795953	3.942133	7.027618	8.3455	9.217163	1.93477	3.154172	2.898691	41.391722	7.6864	10.014085	35.195441	5.494537	6.50907	8.974026	3.500443	4.05481	2.42761	5.831623	6.99036
ANGPTL4	6.181257	21.900738	12.877946	12.432689	4.270899	48.431588	11.605659	6.235378	113.061305	9.351259	13.857125	27.770929	23.444168	21.467611	39.310222	24.333336	11.549608	3.245613	8.501726	6.053733	18.187591	15.238046	12.196037	12.616928	3.926003	8.231104	8.106486	0	15.699624	8.762415	0	9.244512	7.898597	12.838015	34.417639	2.917607	8.400158	5.349001	47.023593
ANGPTL5	0	0.049757	0.008147	0.077889	0.008944	0.566728	0	0.178304	0.032334	0.261319	0.054128	0.15094	0.010957	0.043606	0.055989	0	0.14352	0	0	0	0.051394	0.428954	0	0.130472	0.045255	0.139681	0.216757	0	0.114355	0.026226	0	0.081634	0.071415	0	0.095241	0	0.042976	0.246862	0.101566
ANGPTL6	0	0	0	0	0	0	0	0	0	0	0	0	0.309963	0	0	0	0	0	0	0	0	0	0	0	0	0	0	0	0	0	0	0	0	0	0	0	0	0	0
ANGPTL7	0.960068	2.562014	2.026889	2.696972	2.448055	6.100187	1.654983	2.313522	1.083616	2.383893	2.156413	1.817476	1.942227	3.194401	2.959127	3.271398	1.697898	0.328738	0.66726	1.198815	2.735026	2.210174	3.036353	1.885332	0.903303	1.289978	2.45134	7.976054	3.229995	2.704445	2.868906	2.380263	1.861549	1.867771	4.394102	1.463649	0.423198	3.417747	1.947776
ANGPTL8	2.237419	3.525566	2.751562	1.667346	3.963037	6.152533	1.179058	3.988016	3.272428	4.253596	3.747412	3.788765	3.967764	3.100726	2.507249	6.047243	3.765979	3.469814	1.027937	1.591872	1.753526	1.306408	6.424472	3.353887	1.084819	3.350324	1.731378	4.087552	4.595387	3.397213	1.731849	4.358833	2.435633	1.924847	4.71322	1.892824	0.745335	2.590912	5.940602
ANHX	0	0	0	0	0	0	0	0	0.251714	0	0	0	0	0	0	0	0	0	0	0	0	0	0	0	0	0	0	0	0	0	0	0	0	0	0	0	0	0	0
ANK1	0	0.021469	0.252526	0.020694	0	0	0.072519	0.072037	0.015866	0	0	0	0.155015	0.069793	0.083435	0.250829	0	0	0	0	0	0	0	0.02415	0	0	0.030997	0	0	0	0	0.023651	0	0	0.011704	0	0.007339	0	0
ANK2	3.918337	8.584202	2.058405	2.832071	3.949582	16.114615	1.104888	6.405728	3.850613	9.635064	4.883355	2.873093	4.109369	5.577409	9.07373	3.028203	4.894819	2.822393	0.656644	3.378427	23.111574	10.980516	8.776672	6.232237	1.799587	3.228402	6.959189	15.975336	6.822624	3.04958	33.610214	3.190179	4.784938	6.735663	34.635624	2.638114	1.120895	8.155772	2.093254
ANK3	1.175854	1.387751	2.004815	1.37171	3.436281	2.842044	1.179547	2.13588	2.069848	3.579737	1.715603	1.8343	1.776213	2.819337	1.382369	3.798295	2.435742	2.340045	0.770164	0.880517	1.105886	1.491848	2.052217	2.081647	1.034176	1.602127	1.778875	2.529948	2.48674	3.520431	4.83362	1.391658	1.415492	0.720699	3.081224	1.36033	1.020481	1.894348	1.308435
ANKAR	5.171676	3.794248	6.927383	4.299207	10.833631	5.162868	3.400391	6.34525	3.663546	9.413609	7.67372	5.154342	3.756154	7.651167	4.053067	8.246045	5.233961	5.094284	2.351055	2.799073	4.830021	5.807405	12.562371	5.894075	2.669899	5.275136	4.689105	28.03783	5.410437	8.202813	19.176766	5.847752	7.240215	7.699029	8.628929	4.065899	4.23435	8.255931	4.663095
ANKDD1A	2.253191	3.825286	2.268202	1.753462	2.626626	3.702473	1.303245	2.765777	2.348754	3.90827	2.076085	4.176429	5.596414	3.163116	3.388444	2.872579	3.433645	1.243795	1.621964	1.894543	2.965374	2.662851	3.820307	2.492014	1.381381	3.983074	3.057198	15.283438	5.04363	3.379539	7.025291	2.441255	3.515044	2.003875	5.855844	2.839149	0.76379	2.870063	1.240788
ANKDD1B	0.695836	0.834225	2.00067	0.539146	3.36751	0.522852	0.310382	1.295823	0.855865	1.800963	1.912576	0.300076	0.485437	1.784376	0.284425	2.352782	1.270079	2.259152	0.67012	0.741317	0.703585	0.713019	3.088132	0.91803	0.292249	0.478442	0.882087	0.302055	1.847647	0.944619	0	0.866403	1.449925	1.591251	0.867867	0.389396	0.262854	0.904023	0.671893
ANKEF1	3.171013	2.016747	3.037705	3.176459	4.562599	3.639352	4.479148	5.347693	1.901074	4.00333	2.500084	2.757627	1.423883	4.571687	2.225341	2.941836	2.028337	1.628214	4.143761	3.788475	1.297826	2.301528	2.934112	2.628661	1.554914	2.70695	1.565381	0.988848	1.816924	2.600073	0.166869	3.446653	2.512763	2.435509	2.60993	3.161271	5.529439	3.266223	3.77777
ANKFN1	0.492922	0.953449	3.453495	0.379458	1.350723	1.165594	0.32758	2.14877	0.105033	1.052446	0.873967	9.209062	1.39855	2.251905	4.228929	2.936142	0.559361	0.662311	0.225111	0.182163	0.751133	2.759014	0.021604	0.842164	0.165331	1.360621	0.278401	0	1.309371	0.268373	0	1.123492	1.7296	1.312458	2.934566	0.608742	0.088991	1.970821	1.055636
ANKFY1	1.552853	0.468502	0	0.792508	0.508245	0.201228	0.422384	0.119681	0.379164	1.539052	0.090128	0.262261	0.866664	1.187762	0	0.182036	0.948909	0	0	0.080717	0.09492	0.864001	0.248637	0.563583	0.062973	0.450046	0.453989	13.399562	0.223236	0	0	0.58616	0.454359	0	1.199136	0	0	0.450916	0
ANKH	15.898472	20.942582	15.96842	20.046855	10.989352	42.526074	17.741768	16.946028	27.037662	20.894515	13.466396	34.208499	20.490267	23.91355	21.572198	21.094652	23.124826	12.188464	6.742945	8.605709	21.785133	23.270231	14.83289	32.723737	11.717992	19.040926	16.583449	47.154655	31.553301	22.329093	34.35333	30.869164	22.787547	28.865206	37.695398	16.558782	5.055701	21.030412	18.04164
ANKHD1-EIF4EBP3	18.99337	24.189013	38.677448	17.642332	35.902472	28.86222	17.431942	23.747162	17.966821	27.113191	27.043313	21.561669	20.098361	19.89399	19.69483	30.781476	21.537565	26.502053	13.913208	11.336334	22.64782	21.711175	17.836926	21.128917	10.097735	21.090109	25.039855	44.755301	27.753479	24.20084	14.242714	28.431192	23.198187	27.318692	32.743777	18.633021	13.563134	26.69893	26.175869
ANKIB1	13.435147	17.972415	27.476349	13.967204	22.210691	25.813987	21.259994	16.457618	29.925399	24.913216	17.23014	24.970881	20.24956	25.33348	15.800773	27.208592	19.648866	13.023475	8.409094	6.970007	16.961391	19.035492	17.531688	26.799745	7.834069	16.258897	13.897717	28.352081	23.503017	19.944156	47.17257	19.51193	23.791857	25.746159	32.019988	13.214926	8.658014	18.81908	26.486081
ANKK1	0.194577	0.560816	0.649264	0.202317	1.409413	0.284507	0.178078	0.262573	1.449238	0.532647	0.267386	0.355094	0.213181	0.324355	0.389307	0.293354	0.305033	0.503923	0.183646	0.192986	0.143675	0.159067	0.061653	0.105747	0.110097	0.190876	0.365487	0	0.194409	0.097289	0	0.198526	0.68082	0.091795	0.50749	0.067906	0.114567	0.501882	0.94274
ANKLE1	0.255156	0.335146	0.165992	0.263128	0.344165	0.231142	0.103922	0	0.279932	0	0.269302	0.329153	0	0.288923	0.214789	0.35463	0.257263	0	0	0.137444	0.131863	0	0	0.159306	0	0.267718	0.403137	0	0.127492	0.567897	0	0	0.20196	0.202823	0.445527	0.305344	0.092836	0.068567	0.541719
ANKLE2	11.07019	20.259428	16.233717	11.56755	18.334696	28.464395	13.615432	15.883168	28.602396	19.322442	13.02147	20.889418	18.146948	18.267854	21.292399	29.118639	17.75015	15.815163	6.402297	8.491467	18.32093	28.142835	9.566713	22.749873	7.241914	15.291753	13.047555	26.691049	29.296274	17.184156	46.925609	13.765853	14.722104	30.814581	29.3931	11.212113	3.730249	15.141656	29.324063
ANKMY1	0.677065	0.606308	2.503892	8.00E-05	1.018133	0.413677	0.326536	1.265799	0	3.56236	0.527784	0.480038	0.184015	0.263152	0.860236	2.00E-06	0.848417	1.360113	0.033094	0.625369	0	0	0	1.693039	1.00E-06	0.416324	0.551119	0	1.760176	1.044334	0	0.823577	1.84829	0.860252	0.855005	0	0	1.140143	1.622542
ANKMY2	4.081793	3.959505	6.54287	4.508787	9.249013	6.249732	4.616703	5.324798	4.393255	6.27941	4.661398	7.182086	4.878588	6.163791	2.763241	7.698574	5.385227	5.195134	1.886149	2.05521	2.684478	4.792748	4.350582	5.373494	1.980618	4.686462	4.831773	4.525121	5.439353	5.12846	11.47327	5.229514	6.619901	5.90039	6.758652	3.350588	1.931786	5.285202	6.226728
ANKRA2	8.846725	9.0854	8.605488	7.351331	14.510803	13.233153	7.398716	5.704092	6.490495	13.911503	8.705982	9.749543	10.280397	11.543788	8.122909	14.080676	11.343371	11.237952	5.088028	3.95427	5.98671	7.273177	11.835823	13.274329	3.661115	8.34655	9.053007	15.789191	11.158423	7.781259	24.894235	9.100615	9.906254	10.765399	13.535017	6.48885	3.753434	10.975811	12.819469
ANKRD10	20.393101	36.858937	15.943097	15.935278	35.468616	45.73774	15.007928	29.966286	13.637762	39.841886	24.706581	21.876781	43.31131	23.025281	19.161811	48.966911	38.271075	27.183133	21.7182	12.255512	32.057698	29.959533	27.128525	42.483043	15.183475	36.931717	39.183629	77.998507	33.137757	17.203133	27.606417	25.063311	24.299525	34.462919	63.383521	19.355419	6.370224	26.88404	15.156081
ANKRD11	25.875456	19.704789	41.467948	16.770919	0.701734	33.659742	25.335499	0.433897	45.921364	28.007751	20.651226	13.278132	1.184896	11.955098	27.388567	11.669879	37.486925	11.243652	11.600118	13.677945	21.664677	18.798709	44.022369	20.225211	11.487482	21.904697	0.603332	36.828564	27.039132	26.799162	62.722584	1.004483	20.707908	39.215099	45.093597	14.525533	1.480158	28.349105	38.144028
ANKRD1	7.285195	8.279755	2.062379	1.386701	32.8275	10.277212	9.230033	22.046603	9.608067	14.625577	8.384046	40.479226	31.674952	19.632888	11.694633	63.385172	2.566457	25.288944	2.197759	2.243481	8.292456	11.660452	14.617317	19.879727	2.175768	1.246177	18.700543	17.352185	1.507524	15.124584	1.686267	24.600823	14.273313	1.594655	10.89865	8.786148	8.972952	12.126951	10.943706
ANKRD12	11.918104	17.037088	10.29008	9.977433	25.722363	3.827039	3.717223	6.069308	16.45795	14.201585	12.929481	14.444555	11.43761	8.672355	2.27329	9.61401	7.689425	3.561839	4.229438	3.806428	3.104868	16.092972	18.260853	9.905228	4.325842	7.61	6.737746	22.035393	13.680991	2.530874	20.792029	9.482784	2.274148	8.088116	31.699664	3.2217	7.744058	3.844442	20.771745
ANKRD13A	2.368057	1.888716	15.193531	12.401429	16.903323	27.224475	18.274424	10.446917	2.980708	19.964608	2.259579	16.253758	21.591803	15.750871	13.873933	13.89136	18.031065	12.644744	7.86519	6.345668	13.824621	1.798856	16.864286	16.171344	6.332495	15.803302	14.345552	29.251508	21.041236	16.451935	20.485012	16.255626	17.521176	18.19072	21.92725	13.394845	5.197211	16.562791	1.587809
ANKRD13B	6.371031	7.114465	2.747317	1.180879	2.691162	3.217583	2.536246	2.8987	6.652633	3.063274	6.216831	1.310066	2.304009	2.811501	2.693202	3.177807	2.621973	4.043806	1.431961	0.867206	3.638683	8.518625	2.02422	2.345901	0.97226	2.691297	1.652794	2.395657	2.285191	2.61835	17.205999	2.981615	3.092621	2.791368	4.740571	0.926997	0.445069	2.776535	9.073909
ANKRD13C	9.34179	12.449617	8.7116	8.421362	12.383358	10.117744	8.70243	7.603787	12.337333	11.176872	9.95684	11.037277	9.801461	9.232914	7.291288	13.153716	7.489817	6.202477	4.164353	3.823474	7.652436	8.248635	13.317998	9.203696	4.055444	7.493068	6.682166	10.533365	9.735269	11.073432	18.456536	9.705845	10.509083	10.115687	8.879202	6.763565	4.014892	9.434828	17.283581
ANKRD13D	0.571019	0.662077	9.748778	8.633241	10.785429	13.459281	11.900596	10.81641	0.352717	15.203112	5.655731	12.493615	11.838962	11.768237	12.060054	14.633855	11.067337	12.449752	5.487238	3.834155	9.866501	4.661795	7.233595	9.812825	2.985692	12.193772	11.682652	37.622425	11.495692	9.381254	17.291599	11.367724	13.270353	13.069863	17.66101	7.042436	1.87588	11.367608	0.514808
ANKRD16	0	6.077782	0.692381	0.457288	1.043618	0.497918	0.925211	0.620657	0	1.323253	0.651064	0.44324	0.760813	0.878733	0.434591	0.750897	0.374583	0.701866	0.399415	0.453064	0.76469	0.986974	0.593375	0.321609	0.427247	0.402055	0.535007	0	0.98223	0.343916	0	0.892211	0.471541	0.976562	1.062529	0.281093	0.220663	0.957766	0
ANKRD17	7.15071	0	0	0	0	0	0	0	71.386751	0	0	0	0	0	0	0	0	1.132762	0	0	0	0	0	0	0	0	0	0.557857	0	0	0	0	0	0	0	0	0	0	8.912613
ANKRD18A	0.500098	3.650535	1.06251	1.210584	4.066879	1.154718	1.619571	2.064209	0.331663	0	1.965992	1.146645	2.851405	2.360586	2.917109	7.461874	2.836362	1.096239	0.92325	1.870561	2.744447	1.181068	0.379454	1.414988	2.040045	3.975751	2.468557	0	1.642338	1.897974	4.027854	1.241792	1.803766	1.415584	4.189554	1.79261	2.266655	2.573077	1.740756
ANKRD20A2	0.784792	0.512182	4.394446	3.990855	0	0.233301	0	0.250685	0	0	0	0	0	0	0	0.347034	0.220231	0	1.295929	0.315339	0.115297	0	0.635894	1.897284	0.089216	0.117946	1.053325	20.587368	0.556669	0	0	0.057571	0	0	0	0.865487	0.824023	0	0
ANKRD20A3	0	0	0.084084	0	0	0	0	0	0	0	0	0	0	0	0	0	6.00E-06	0	0	0	0	0	0	0	0	0	0	0	0	0	0	0	0	0	0	0	0.001047	0	0
ANKRD20A4	0	3.072386	0	0	0	3.221843	0.728822	0	2.172606	2.103411	5.07194	0	1.096984	3.871309	0	0	14.913988	0	0	0	3.113549	10.260771	0	0	2.1198	0	3.142398	20.497563	3.314901	0	0	3.897676	0	0.993583	10.808904	2.191438	0.752592	0	3.959597
ANKRD22	2.518309	2.148704	1.013742	1.561944	4.375125	2.458992	1.778553	2.704693	1.862543	4.005371	2.663713	3.949138	2.531066	1.02529	1.5989	6.044435	4.911274	1.866031	0.528411	1.750391	0.652925	1.738965	1.504213	2.6478	0.886508	3.108864	3.121591	0.282986	2.249558	2.583234	0.796892	2.417609	3.532893	3.075873	1.648923	0.638229	1.265063	2.024865	1.920796
ANKRD23	1.678794	1.934956	2.59246	1.654162	2.950704	1.270345	1.051029	2.170778	1.798719	2.74736	1.74083	1.344187	2.816597	1.775509	2.043112	2.920612	2.570207	2.368995	1.458962	1.249646	1.772266	0.570091	2.645508	1.872683	0.664821	2.634801	2.442805	2.386368	1.824815	2.200894	0	2.343726	1.794541	2.294258	3.081129	1.508669	0.577984	2.613096	1.419731
ANKRD24	0.560254	0.501498	0.502797	0.911129	1.183198	0.681269	0.975165	0.827243	0.776871	0.64649	0.904448	0.510443	0.606831	0.597518	0.746019	1.058644	0.713083	0.138234	0.908376	0.746743	0.684282	0.708602	0.214079	0.334731	0.347821	1.17507	1.164099	0.466383	0.583011	0.720978	2.206389	0.919793	0.773916	0.578466	0.956942	0.662003	0.537343	0.586279	1.11178
ANKRD26	6.518565	6.129435	10.028172	7.570566	12.710968	11.374597	5.63517	9.601646	9.407794	18.357541	8.18097	6.578378	7.393279	12.739504	6.916701	10.47109	12.388463	9.128371	5.480925	5.293833	10.124652	8.300739	19.213915	10.139463	4.915453	8.976075	9.927055	17.412631	9.920693	7.926008	0	6.808106	8.29005	14.201702	15.096061	7.57097	4.946711	9.652443	8.862662
ANKRD27	7.448075	11.693462	15.265779	9.340632	19.386322	23.414661	9.531972	11.100556	33.993376	24.208811	9.315717	16.0938	11.334684	12.240941	9.28685	24.754455	13.778984	11.167045	5.305659	4.781404	10.914618	12.993855	12.770622	13.431752	5.003699	11.961605	10.573425	23.17695	13.088231	11.833179	16.740986	10.46761	13.506675	14.499434	16.345004	8.645199	3.434637	12.080638	14.634842
ANKRD28	2.847369	3.536856	2.143035	2.701936	5.681736	3.601889	3.4674	2.280663	2.360499	2.5745	2.042363	2.35287	3.771888	2.819475	2.726091	2.463285	2.154087	2.517994	2.394575	2.402488	2.610613	5.553264	0	5.283868	1.556177	2.06599	2.522651	0	2.362795	4.855921	0	2.130174	2.52234	1.146353	5.322933	2.033181	1.802497	3.867402	3.343323
ANKRD29	0.68522	1.331833	0.179902	0.928101	7.795632	3.875241	0.326537	1.2119	1.278867	2.588603	1.26013	0.888158	0.863346	0.94404	0.472119	2.106961	1.779215	0.604934	0.324127	0.941218	1.179175	0.537234	1.69094	0.700011	0.234471	1.428696	1.687539	0	0.846151	20.125786	7.238353	1.053978	1.260128	1.004273	1.559422	0.448659	0.262677	0.642779	0.497645
ANKRD30A	0.139795	0.043081	0.00424	0.016189	0.004644	0.05596	0	0.111928	0.039314	0.018115	0.188825	0.181111	0.046	0.120922	0.211947	0.031187	0.01755	0.015739	0	0.040035	0.124624	0.095868	0	0.237053	0.01466	0.08597	0.030727	0	0.039703	0.488341	0	0.302158	0.190748	0.476233	0.043257	0.012647	0.089493	0	0.044022
ANKRD30B	0.201719	0.348752	1.433687	0.246693	0.030957	0.262004	0.804381	0.541413	0.347724	0.129399	0.990997	0.833717	0.574774	0.806178	0.250641	0.62643	0.305045	0.269859	0.07755	0.51272	0.08054	0.754917	0.054559	0.737731	1.264754	0.540247	0.097549	0	0.179631	0.584135	0	0.27767	0.232122	0.482321	0.723851	0.268992	0.556722	0.677963	0.192871
ANKRD31	0.26097	0.224005	0.153185	0.455988	0.620298	0.450981	0.37528	0.529648	0.543978	0.261705	0.522259	0.287817	0.353933	0.562305	0.232584	0.659225	0.557731	0.358367	0.235205	0.267633	0.353593	0.189453	0.553632	0.397317	0.230627	0.230621	0.221937	0.122616	0.132707	0.311689	0	0.336879	0.218087	0.328769	0.843224	0.222241	0.406203	0.25109	1.138541
ANKRD33	0.01177	0.286115	0	0.050826	0	0	0	0	0.212181	0	0.095274	0	0.12145	0	0	0	0	0	0	0	0	0	0	0	0	0	0.133508	0	0	0.016124	0	0.050295	0	0.146112	0.02935	0.029992	0	0	0
ANKRD33B	0.029748	0.127504	0.109919	0.046797	0.227553	0.180923	0.101421	0.046587	0.106672	0.180193	0.052024	0.134072	0.245155	0.097908	0.13898	0.082585	0.207005	0.065622	0.049541	0.043263	0.139981	0.09775	0.058118	0.148708	0.021664	0.071361	0.080546	0	0.142497	0.133224	0.861671	0.110312	0.161691	0.091021	0.137101	0.048739	0.022013	0.047859	0.150752
ANKRD34A	0.067034	0.323266	0.172044	0.1145	0.085697	0.109048	0.076891	0.122321	0.110453	0.122535	0.143314	0.230161	0.385361	0.325312	0.062852	0.125563	0.232054	0.26118	0.036905	0.03983	0.169716	0.117816	0.254094	0.161451	0.046912	0.135525	0.182663	0.522499	0.274549	0.159736	0	0.143458	0.234655	0.190457	0.342136	0.046669	0.037822	0.239251	0.162407
ANKRD34B	0.016713	0.029072	0.042909	0	0.01567	0.036724	0	0.004064	0	0	0.004518	0.013578	0.006407	0.033996	0	0	0.004934	0.008847	0	0	0.03504	0.107767	0	0.052375	0	0.050311	0.040315	0	0.100437	0.007691	0	0	0.005959	0.034845	0.027803	0.009482	0.022011	0	0.287121
ANKRD34C	0.011974	0	0	0.016316	0	0	0	0.014536	0.013592	0	0.051825	0	0.004594	0.006094	0.005898	0	0.028301	0	0.00691	0	0.028708	0	0	0.006824	0	0.033235	0	0	0.064051	0.005521	0	0.004274	0.004272	0	0.004981	0.02719	0.013534	0.016685	0
ANKRD35	0.931711	0.135286	2.814833	0	0.218601	0.219157	0	0.281613	0	0	0	1.888479	0.179089	0.237552	0.576932	0.667516	0	0	0	0.113004	0.699019	0	0	0.730521	0.412404	0.751995	0.563196	0	0	0	0	0	0.332675	0.652043	0	0	0	0.065012	0
ANKRD36B	41.143378	33.366414	37.824294	37.951822	143.458082	33.118994	14.794598	51.631873	28.973411	53.932392	51.920123	49.252543	45.968963	56.177716	74.469231	60.120346	56.965166	44.515693	22.233359	17.472107	47.530264	37.269566	49.071905	41.299543	12.848704	42.201831	32.118497	199.277176	63.953259	53.361088	103.828518	24.457882	47.894126	65.332922	116.468923	24.784052	21.764111	44.319141	55.920938
ANKRD37	5.597497	18.956431	13.504559	6.909877	4.15436	23.834073	14.115219	5.195273	24.230394	7.223648	8.020944	26.44722	16.082777	14.066358	10.696484	7.776586	7.66844	3.087737	5.065682	5.614924	8.824639	12.179302	7.300392	8.522784	3.513465	6.394293	5.160836	32.035123	14.695643	12.910435	0	12.201784	6.882723	8.398824	13.574419	6.648962	4.269222	11.306964	33.008803
ANKRD39	4.459434	6.852439	4.877439	4.686172	7.245983	5.415224	4.303624	5.405406	3.573856	7.169959	4.588351	4.41571	5.170108	4.813215	2.585722	5.538335	8.528837	5.09153	2.825848	3.092151	3.434877	2.84762	3.469038	5.293676	2.41757	6.965562	5.951106	7.885025	4.718398	4.746992	0	4.388627	4.852474	5.460823	6.980017	4.017017	0.943111	4.475909	2.263234
ANKRD40	5.300404	7.842651	9.98275	5.911159	15.349484	12.993481	8.672817	8.654624	11.410008	12.940896	6.954096	9.143427	7.623279	11.435434	7.232063	13.399637	7.369346	6.949315	4.017652	4.204379	7.643224	10.314725	14.043859	12.237856	3.713916	8.477186	7.130628	14.118562	10.317134	9.689331	5.62245	9.184129	9.703074	11.607101	11.413104	6.422749	4.805671	9.880158	9.769724
ANKRD42	0.051952	0.252947	1.006162	0.240759	0.152102	0.622628	0.362508	0.290469	0.169882	0.534084	0.554331	0.222606	0.308297	0.927869	0.13959	0.483337	0.716423	0.485849	0.066311	0.036676	0.110322	1.00E-06	0.343603	0.478689	0	0.599757	0.174233	0	0.753943	0.488108	0	0.314296	0.810435	0	0.519859	0.463961	0.049472	0.677945	0.459374
ANKRD44	7.054685	10.46586	5.670205	9.924857	12.392515	8.118386	6.492717	7.057653	6.047201	10.83952	13.189099	8.51545	13.001568	13.845064	12.952725	11.923651	15.057665	7.799539	3.469589	5.020664	12.595406	13.494207	14.127571	10.368651	3.162574	10.315914	10.19586	33.17001	15.450258	9.584767	22.021493	9.624489	14.120522	12.372365	19.169329	9.66689	2.736126	17.55412	6.28899
ANKRD45	0.50912	0.532563	0.378632	0.199093	0.306958	0.276693	0.116423	0.821653	0.238429	0.352833	0.212143	0.206128	0.260482	0.6009	0.246677	0.23623	0.193758	0	0.110359	0.079199	0.339651	0.216036	0.276779	0.494817	0.03983	1.510061	0.086772	0	0.326984	0.13849	0	0.270389	0.359142	0.557971	0.189078	0.170856	0.251724	0.266631	0.536089
ANKRD46	0.44806	1.196883	0.965038	0.939623	0.838534	1.373855	0.408295	0.053564	0.266084	0	0.365405	0	0.069134	0	0.588056	0.062263	0.049268	0	0	0.544408	0	0	0	0	0.663818	0.436399	0.580025	0	0.162986	0.786628	0	0.713901	0.366497	0.933665	1.47936	0.69653	0.191268	0.05391	0
ANKRD49	3.435376	5.565201	7.688253	5.857442	13.458429	6.397497	5.235847	5.267933	4.414295	8.246279	5.541284	6.71533	6.738856	5.629039	5.567197	7.266297	7.384887	7.254901	2.87354	2.884258	4.294347	6.395563	6.224767	8.480512	2.62492	4.695267	6.884278	10.576799	6.43463	6.0459	21.39246	4.638531	6.692514	8.905848	8.928014	4.941439	3.118514	6.391188	9.188909
ANKRD50	3.32498	3.286629	7.849768	3.648171	3.876752	4.657856	4.5761	4.429307	5.50654	9.286154	4.477608	7.621066	4.120587	7.234408	3.779666	8.812682	3.498317	4.618918	1.782699	1.834446	3.698769	6.448693	5.52829	7.535716	1.718644	4.599679	3.441977	15.798293	5.404103	4.503704	9.64513	4.634412	6.078307	8.04679	9.225549	3.145247	1.608964	4.261596	6.017804
ANKRD52	4.410619	7.145999	5.721838	4.321148	7.366476	8.312356	6.313169	6.811259	4.55319	6.723466	4.202893	4.692573	5.680932	7.056236	5.686548	8.585894	6.946268	7.092449	3.680247	3.623814	5.474414	6.936109	6.265134	11.700534	2.529451	8.627977	11.755821	5.381861	7.10165	5.454948	7.801427	6.127437	4.652966	7.933361	8.851443	5.007768	1.567152	7.73664	5.723174
ANKRD53	0.336898	0	0	0.111193	0	0.70531	0.137455	0.092098	0	0	0.032315	0.107481	0	0	0	0.028128	0.24136	0	0.153104	0.401572	0	0.176848	0	0	0.102359	0	0	0	0.123825	0	0	0.159519	0.315837	0	0	0.188999	0.389366	0.112866	0.237415
ANKRD54	1.337512	2.7484	1.432757	2.382781	2.222356	2.318445	1.549336	2.929694	1.177854	0.916888	1.283563	1.753483	1.308281	2.579882	1.559729	2.510715	1.582096	1.874562	2.581118	1.793116	0.908332	0.032681	0.871303	1.461346	1.234929	2.950864	2.949906	0.023869	2.186414	0.967691	0.127791	1.911191	0.194907	1.557582	3.090592	1.839971	0.150923	2.173559	0.933183
ANKRD55	0.423225	1.103174	0.26909	0.485013	0.582206	0.33091	0.4079	0.184582	0.020345	0.345191	1.76549	0.306749	0.83739	0.672021	0.806027	0.41203	0.589434	0.042763	0.147909	0.117593	1.147568	0.474288	1.19196	0.469255	0.160066	0.614637	0.09296	0	0.521615	0.420851	0	0.481361	0.635246	0.523438	0.460462	0.352138	0.10139	0.946685	0.367371
ANKRD61	2.111369	3.413541	5.450531	2.741245	10.810574	10.329091	2.84671	2.763621	4.697482	6.674388	3.006251	4.935241	2.970327	5.695233	3.040616	4.305197	2.807853	2.738425	1.474724	1.612662	1.994726	5.996593	0.920137	5.448369	1.630924	2.39487	3.448601	0.166561	4.256713	4.517256	0.35427	3.860823	3.468295	5.616353	2.129767	2.62889	1.078565	3.749669	4.853511
ANKRD62	1.093918	0.163991	0.160071	1.364357	4.500368	4.110449	0.808819	0.385596	0.115243	0.185095	1.543182	0.044866	0.243407	0.035111	0.210461	0.236769	0.33798	0.059533	2.381416	2.109876	0.183458	0.790199	4.231069	0.231881	0.956951	0.223761	0.137855	5.170431	0.18491	1.066012	7.776369	0.90568	0.454241	0.230772	0.11644	2.438348	3.820294	0.920081	0.131716
ANKRD6	0	0	0	0	1.417793	0.125691	0	0	0	0.009482	0	0	0	0	0	0	0	0	0	3.353176	0	0.01338	0.351409	0	2.811142	0	0	0	0	0	0	0	0	0	0	0	2.627779	0	0
ANKRD63	0.061707	0.084784	4.088852	4.580673	0	0	0	0.040542	3.026757	0	0.029822	0	0	0.177835	0.04353	0.095677	0.176524	4.054168	4.135186	0	0	4.459418	0	0.033144	0	0.02584	3.63123	0	0.070878	0.323204	0	0	0	0	0.09676	4.837917	0	0	3.955346
ANKRD65	5.744916	0	0.064322	0.126892	0.290929	0	0	5.799546	0	5.222636	5.991464	0	5.267452	0.035819	5.38205	0	0	0	0.149741	0.060718	5.962022	0	0	0	0.084792	0.033364	0	0	0	0	0	0	5.520597	0	0	0	0	5.452848	0.069083
ANKRD66	0	6.461674	0	0	0	0	7.067406	0.026406	0	0	0	6.958712	0	7.131841	0	6.900505	7.482013	0	0	0	0	0	0	6.216868	0	6.712214	0.024304	0	8.827803	7.801158	0	6.838011	0	8.902427	6.768894	0	0	0	0
ANKRD7	0.265352	0.061322	0.105099	0.273465	0.11586	0.183617	0.309094	0.195996	0.099094	0.225119	0.200081	0.278603	0.121327	0.53658	0.025647	0.131271	0.077978	0.027773	0.289935	0.025593	0.047484	0.112526	1.986821	0.483031	0.168009	0.148826	0.054589	0	0.087701	0.577379	0	0.320696	0.075477	0.254334	0.617135	0.269949	0.385875	0.147103	0
ANKRD9	0	0	0	0	0	0	0	0.031944	0	0	0	0.103191	0	0	0	0.049389	0	0	0	0	0	0.11084	0	0	0	0.070402	0	0	0	0	0	0.178808	0	0	0	0.07331	0	0	0
ANKS1A	14.154266	15.525498	15.385616	11.435119	21.005262	16.713502	8.905247	15.286548	10.276656	24.484581	15.434436	16.630178	15.426308	16.300765	9.880069	21.221414	18.238021	13.703493	7.366417	6.547424	11.702886	11.171529	30.42186	15.068346	5.349072	13.523013	13.81439	21.062298	16.470268	16.761094	16.904213	15.034242	13.903859	18.682224	18.668384	7.763742	5.541544	15.63464	10.129966
ANKS1B	0.933354	1.301992	0.366081	1.799701	2.052874	1.34312	0.785735	3.790906	0.206446	3.413242	1.898135	0.54302	1.300891	1.518106	1.751951	1.374519	1.97835	1.057099	0.632174	1.055957	3.120479	1.424778	4.247383	1.473719	0.957156	1.350794	1.722186	6.191782	2.75386	2.252938	13.480467	2.124065	1.410334	0.965129	2.736083	1.079287	0.677585	2.440057	0.634051
ANKS3	1.072641	0	2.150967	0	0.748948	1.67347	0.220875	1.931732	1.328738	5.103658	0.820167	3.625664	0.682168	1.0531	1.39407	2.187037	0.87267	1.604185	0.844688	1.128495	1.246922	2.013191	1.558627	2.799446	1.595917	1.568312	0	2.315004	0.025947	3.260101	0	2.180855	0.844338	0	0.995443	1.339102	0.689576	1.030588	0
ANKS4B	0.778605	1.099624	1.286493	0.96219	8.12206	2.01746	1.008533	7.081296	0.123749	2.585188	0.746532	1.136308	2.717445	1.358296	1.184839	9.107952	2.920051	2.761321	0.048513	0.373776	0.597385	0.468817	1.243295	1.074171	0.119975	2.138619	1.815339	0.801128	0.475351	1.823313	0.455191	3.060899	2.876474	0.988693	0.392328	0.253134	0.141955	1.969799	0.151762
ANKS6	1.535221	1.729639	4.464334	1.28733	3.298349	3.786151	1.711755	2.010897	3.93065	3.325428	1.630065	2.563419	1.698963	1.965682	1.656309	1.823746	2.563147	0.943369	0.989798	1.566418	1.69292	1.749563	1.292875	1.842241	0.818203	2.282471	1.979115	8.827583	2.571372	2.524066	3.207469	1.891058	2.104589	2.69159	3.824701	1.432537	0.841166	2.995919	2.162471
ANKUB1	0	0	0	0	0	0	0	0	0	0	0	0	0	0	0	0	0	0	0	0	0	0	0	0	0	0	0	0	0	0	0	0	0	0	0	0	0	0	0
ANKZF1	1.435857	1.751311	2.467137	0.235098	2.964588	3.512914	2.186645	1.770691	2.290583	1.579376	0.700029	2.105508	7.286219	0.439309	2.987402	2.468897	2.804027	1.834041	3.483607	0.83592	1.292709	2.236189	5.955672	1.719401	1.358721	1.589346	2.917736	0	1.444911	0.798419	0	0.307841	1.230442	0	5.378117	0	0.651121	0.96181	1.02394
ANLN	3.207768	7.199252	11.539656	4.474734	7.045101	3.070661	20.646643	3.888195	20.73801	5.561445	2.528931	8.706808	6.384444	8.571453	3.203321	10.481121	7.833919	5.721148	0.549921	0.887072	2.804652	8.006569	4.933091	5.974911	0.642116	3.246266	4.672943	3.502373	5.182546	2.304144	8.678128	6.107059	6.92428	3.713297	7.558874	1.568699	1.790854	3.235077	12.108975
ANO10	3.223052	5.407217	0.147181	3.028164	10.008973	1.668246	5.129503	4.1284	1.413119	4.457947	2.612968	7.24059	8.621718	6.6507	0.000157	0.00736	9.775649	0	2.250761	2.816664	0.027079	0.889937	2.215345	4.458043	3.497112	5.703765	1.006165	0	0.029627	2.247592	0	3.850919	6.033407	0.678102	0.6723	7.24568	3.034526	8.641278	1.000738
ANO1	16.841201	16.589895	11.595201	12.143257	11.536061	22.21258	12.467521	6.694443	23.311103	22.911941	9.655463	21.105763	16.240529	12.466421	12.695003	12.185484	13.033142	8.292315	4.356455	4.498682	9.233595	10.706325	2.332406	16.703876	2.656499	11.295666	5.615867	26.242983	13.013107	18.517049	8.859428	12.667027	19.638003	10.655581	33.872587	8.416514	2.384439	15.725048	13.386151
ANO3	0.098198	0.086845	0.071685	0	0.159844	0	0	0.184124	0.136501	0	0.438009	0.057673	0.069077	0.183255	0.107545	0.240311	0	0.028934	0.239849	0	0.150428	0.22093	0	0	0.106277	0.113532	0	0	0.120408	0	0	0.144097	0.064159	0	0.254177	0.255328	0.033951	0.440938	0
ANO4	0.129805	0.087829	0.055759	0.269378	0	0.000767	0	0	0.082558	0	0	0.11809	0.193919	0.000276	0	0.047384	0	0	0.056237	0.239141	0.175296	0	0	0.08035	0	0.029713	0.054896	0	0.149796	0.085772	0	0.069574	0.069522	0	0.081032	0.221337	0	0	0
ANO5	2.159926	1.829692	1.135171	3.260485	4.434159	1.823767	2.698746	3.648975	0.014236	6.214296	3.529837	1.775478	3.589908	3.662904	0.603126	3.320782	1.703621	2.036305	3.11657	1.016492	1.960125	1.758677	11.80228	2.594364	1.880883	2.415375	3.500287	0.691478	2.207911	3.704022	0	3.153093	1.773196	1.474869	2.023077	5.627374	4.092491	3.257975	0.747377
ANO6	4.321748	8.598862	10.450687	8.604699	12.910643	22.244687	16.205521	8.055101	18.001666	15.178545	7.711182	11.930578	11.549886	11.257262	11.761404	16.887396	9.152038	3.793793	4.383779	3.672428	11.185394	13.327335	8.623262	9.913268	5.162788	9.098105	6.086028	20.969221	11.194558	11.427737	0	11.434708	14.570384	10.934794	12.234253	5.02872	5.120584	9.27077	15.27362
ANO7	2.634237	3.231775	0.882368	0.46338	0.8995	0.608797	0.541986	1.316955	0.727161	5.987175	0.406906	1.609305	0.658273	1.669032	0.81168	0.431317	2.243565	1.530021	0.225769	0.272721	1.121864	0.411137	0.552001	0.524766	0.141402	2.172936	1.839926	1.272208	0.662649	1.645222	0	1.17713	5.05127	0.36552	0.616434	0.216819	0.125773	2.239446	0.277291
ANO8	5.867619	6.931916	3.141408	3.835005	4.810167	3.883695	3.884284	7.579106	2.922328	7.44571	3.714395	4.895554	5.028874	5.480008	5.462055	6.870194	3.816712	4.970281	2.948784	1.932212	3.33306	5.007975	0.829137	3.480122	1.450101	7.432319	6.572827	4.877502	4.627905	5.408786	11.750777	6.359149	3.533166	8.228507	4.239004	3.357828	1.048712	6.19898	4.138338
ANO9	3.281112	4.816726	3.225249	2.298065	9.324953	7.347929	2.284576	4.88106	1.948492	5.257223	2.726801	6.531657	9.894945	2.839108	2.672639	10.166031	7.34862	5.57764	1.07219	2.371044	2.485353	2.357326	2.410797	2.879316	1.370486	5.611898	3.092741	13.830444	3.683245	2.801565	13.260608	4.329434	5.363757	3.245219	4.107594	2.237305	0.286866	3.571251	2.634448
ANOS1	2.129439	3.192776	9.655046	5.268286	0.74578	5.181913	1.977074	0.929045	9.154572	5.721303	3.06618	5.607741	2.903466	5.45148	2.099583	3.130908	2.032929	4.214352	1.099024	0.930191	2.135788	3.502935	1.601014	4.320874	1.433976	3.015406	2.948543	6.847317	5.105554	3.160158	0	4.085714	2.79048	6.156735	4.331359	3.862454	0.503564	2.619597	5.076392
ANP32A	63.544717	90.167812	112.306275	86.659196	127.239004	137.842682	95.86791	92.975523	136.19491	108.777162	82.935578	120.997285	113.539379	104.760124	74.444559	157.514316	106.390649	72.823005	40.791564	35.238656	61.034013	61.116759	98.324631	92.217163	27.87143	80.119603	68.080897	187.398241	83.765769	94.840889	81.577343	95.667144	92.192372	128.533874	90.1223	68.956921	38.832091	98.915427	141.769754
ANP32B	89.629722	161.451395	281.757309	114.378572	199.490553	164.297093	177.87	102.427653	233.558062	222.023007	145.662452	176.848567	195.178047	173.034626	197.463056	172.563198	246.171923	97.681639	82.215199	71.475493	135.848591	111.243478	134.752659	116.045135	34.62703	113.625881	100.764056	122.19685	159.621205	157.983589	257.216849	214.720861	172.183401	174.781256	162.829402	113.304902	101.461003	186.777451	246.75243
ANP32C	0	0.23628	0	0.126503	0	0.74193	2.254628	0.044137	0	0.987185	0	0.046606	0	0.245449	0.275525	0.06674	0	0	0	0	0.382258	1.131133	0	0.332961	0.281113	1.306925	0.039653	0	0	0.363445	0	0.082644	0.454393	0	1.706321	0.033082	0.043196	0.652242	0
ANP32D	2.557373	0	0	0.290601	0.166677	3.060267	0	0.610837	0	2.08781	0.217451	0.741763	1.818491	0	0	0.411395	0.470156	0	0.078018	1.041155	0	0	1.373239	0	0.221771	0.60114	2.057663	0	0.428581	0.457917	0	1.135293	0	0	0	0.076569	0.196592	0.664991	0.460396
ANP32E	8.374309	16.886357	15.759193	14.319962	14.40439	14.852281	10.23854	13.765142	15.674977	16.425954	9.827596	17.794778	21.379408	15.801827	15.104658	21.247281	12.917491	8.700577	3.857875	4.657042	10.994959	7.53522	7.031649	12.577314	4.633873	10.510364	10.524152	7.344683	17.066465	13.377652	0	16.83225	14.674396	21.221248	9.097119	11.115155	2.953232	12.555866	17.046213
ANPEP	44.241076	21.658511	14.005687	88.705863	164.459797	83.071719	94.285821	67.06058	31.403507	43.576828	58.034767	3.517617	21.102611	58.672151	29.993031	103.073091	79.479592	24.322457	98.525651	140.62891	29.333114	45.60495	86.029569	19.38923	49.654166	16.545268	285.568739	27.079891	33.354176	45.430268	8.033731	69.005244	28.43806	13.777733	23.71809	63.372655	203.261876	54.478279	11.523154
ANTXR1	36.177435	63.890936	100.941463	46.881158	38.371009	119.772533	60.435701	25.933087	84.676799	128.897158	34.799729	94.349934	52.696713	63.961078	41.906844	59.1001	49.605251	64.936269	13.005723	12.529726	50.942975	55.001709	55.888001	83.517805	17.293926	43.662672	27.197218	91.55725	92.595806	68.879889	51.971252	63.193664	66.672741	91.793967	52.096044	31.903365	7.94646	46.119039	78.454035
ANTXR2	6.990963	8.878106	10.281575	9.854242	11.29879	12.291354	6.855347	7.887237	7.380522	18.363659	8.943433	13.256665	11.658225	15.62875	12.56294	24.16799	15.166371	12.896565	2.013016	2.662125	8.913512	11.410517	12.971089	17.354643	4.771198	9.811592	6.960247	14.410306	13.777669	11.384658	24.888122	14.361703	10.652687	16.283669	15.981386	3.800786	1.399401	13.717955	6.642502
ANXA10	31.96224	65.509694	49.426708	59.031542	10.585846	7.460809	11.463423	157.828268	0.866764	25.869946	14.670107	97.180668	85.095614	16.392416	63.1082	145.077609	128.630703	55.097475	1.702448	2.53434	14.80556	35.901249	8.108434	129.287264	6.96638	101.212688	70.457645	54.677408	31.120487	94.590889	31.949663	135.298686	28.120811	24.621473	12.272197	8.882415	4.399736	64.166274	4.065969
ANXA1	120.229466	17.477598	8.88899	19.298593	100.652848	18.118642	3.463499	169.807555	21.715562	13.929002	114.376381	6.939133	14.835765	9.631293	11.995013	12.934904	10.168187	127.798862	3.359836	2.457182	6.739183	10.535697	1.40E-05	8.042643	3.068887	10.751568	10.442041	17.132419	12.788658	105.366965	2.00E-06	14.034059	18.600933	13.882765	16.153541	3.307168	0.565937	13.60174	30.383384
ANXA11	9.101432	1.756789	1.619129	133.877946	11.162641	292.987496	231.633197	7.04548	0.14288	216.349769	14.844912	190.814989	159.858155	220.652434	244.226314	182.770887	145.443742	4.212692	0.131012	1.157866	0.134606	0.946084	166.016648	258.18838	0.26447	121.518239	110.924176	280.587272	254.775752	7.027095	0	151.996672	251.183279	246.345165	277.629323	1.049675	0	212.107748	1621.905665
ANXA13	1.97619	327.666238	321.206596	0	38.346688	7.380747	1.528729	9.357113	372.628345	6.496	2.507357	0.054669	1.335839	1.435937	4.438449	29.457948	11.84464	7.710353	31.83598	65.754698	308.148371	322.523752	0.903852	0.568461	78.480427	0.855185	4.973651	0	0.744023	1.047273	488.489608	2.882058	2.097876	0.732979	0.053962	80.227581	35.433631	4.889021	0
ANXA2	210.2531535	424.5577385	691.8673165	263.6506405	281.719418	864.429483	527.1033565	429.5376265	698.4236685	274.0673355	246.12418	555.2610245	438.5262945	442.9371915	304.369104	666.107739	438.917282	330.194459	108.9677075	94.8351455	251.8475915	427.3058255	154.0541615	479.402893	114.8430075	291.105174	233.586006	452.062391	396.357368	355.932975	437.1174595	240.496932	480.698675	468.3605055	385.5853755	164.246295	72.708637	334.4501595	909.504247
ANXA2R	0.766464	0.846513	0.68236	0.592119	1.236725	0.632984	0.477633	0.978057	0.235811	2.401938	1.222356	0.672713	0.634726	0.958313	0.74853	1.04966	0.827278	0.360496	0.297411	0.37406	0.565482	0.559756	0.583603	0.375981	0.318567	0.954859	1.201562	2.299088	0.740065	0.494218	0	0.490194	0.878561	0.589269	1.909576	0.340977	0.074938	1.003258	0.811108
ANXA3	30.226677	52.238166	63.665569	30.028373	27.414331	78.220047	63.897207	31.687884	57.55641	60.312584	20.329733	79.296662	33.478123	35.893858	26.388428	96.129194	49.138518	37.234128	20.638116	10.718641	17.258001	58.674111	28.414708	58.276616	11.437469	22.620399	28.534707	62.877932	48.498321	36.319922	50.86765	33.671728	69.669809	34.705497	65.211682	19.118562	14.191286	35.70361	71.806636
ANXA4	282.300962	190.066659	142.278158	181.929311	347.596093	322.602485	320.266396	365.870269	57.190925	133.237668	182.868675	161.906643	159.553377	163.368728	168.172735	204.694812	205.74003	186.542428	216.680731	114.080768	105.511976	128.641202	51.284905	166.114904	111.315934	219.014569	134.977381	203.924931	145.197884	218.734935	15.294223	251.262822	163.971288	100.895625	87.966563	190.62036	103.839827	212.163077	44.176283
ANXA5	182.952089	287.155645	287.266444	286.888592	193.059936	355.669638	288.270138	288.472037	309.269858	279.341027	190.72594	424.519683	296.556994	330.996484	251.714193	361.130939	220.964827	177.189277	121.869706	94.586526	259.167443	294.15579	230.519991	419.38861	146.646683	203.837543	232.992893	355.089815	319.056391	250.264371	433.666681	243.138496	415.850109	454.011063	212.754586	214.225511	90.732176	287.306485	228.108878
ANXA6	65.058577	106.420326	74.495484	77.795272	89.314339	103.178261	60.854798	61.492241	88.368512	151.087907	77.152158	79.468034	85.526696	115.303957	82.473148	70.851271	89.035949	95.148779	36.234401	36.844277	105.247849	74.945652	124.478625	86.348636	57.086728	95.438359	95.929092	96.621514	123.925289	81.408199	24.678094	75.583704	85.855965	140.475309	117.167944	57.328653	17.389678	100.783099	55.596967
ANXA7	1.083359	0.641619	0.8373	1.740674	0.733316	1.413894	0.13114	0.527662	0.878843	1.029797	1.154416	2.481299	0.544184	0.634534	0.651192	0.316925	0.876898	0.409834	0.284492	0.510135	0.494596	2.04528	5.235393	1.416795	1.455228	0.59686	0.370343	0	1.60584	0.432041	0	1.96794	1.341998	1.406504	0.706757	1.032744	0.664053	1.226012	1.509188
ANXA8L1	12.009489	51.404373	149.503268	13.501079	26.395065	72.39317	87.809955	2.514128	159.679178	88.158102	12.118272	61.009646	11.924929	41.180076	22.790576	48.783676	5.623702	31.786793	3.426024	10.74193	5.78067	50.044047	10.343346	26.154799	2.985556	11.074749	11.82847	0	61.5055	12.463464	0	11.208759	14.188505	13.067746	197.042421	6.634045	10.01231	12.642966	160.734727
ANXA9	6.357432	3.777549	3.123188	5.719324	11.764045	2.895294	10.772144	4.163503	2.714014	4.462826	5.791315	4.730989	3.9262	6.347038	2.982504	3.763625	5.469832	1.561299	8.954258	5.038713	3.036765	3.181878	1.980692	2.654594	3.702041	3.633722	1.543412	6.744119	3.752424	6.56341	6.6224	6.36936	4.322916	2.674823	2.21472	7.122226	4.944111	5.793759	2.964998
AOAH	1.96999	5.884039	1.86563	7.838142	2.541815	5.077083	1.04103	3.807701	1.567101	4.616982	8.637906	3.222116	3.169178	3.569844	9.016959	3.827687	11.511918	6.067178	0.931957	4.991622	7.728139	2.514931	2.866382	4.459088	2.090441	7.016252	9.796954	0	12.237593	6.538312	0	5.582194	1.845416	4.915147	14.341095	8.123736	1.684635	8.933962	2.040121
AOC1	0.40664	0.519963	0.338903	0.113385	0.233981	0.585119	0.117931	0.251768	0.751128	0.428216	0.334783	0.135175	0.515204	0.941133	0.072017	0.504753	0.584087	0.207261	0.382598	0	0	0	0	0.195767	0	0.886591	1.019186	0	0.511806	0.495558	0	0.083769	0.302043	0.879296	0.665344	0.209035	0	0.189632	0.402367
AOC2	1.371346	1.533276	2.049315	0.950303	2.350737	2.311506	0.653068	1.189782	1.967463	2.473359	1.226447	1.597681	1.386638	1.266052	1.8913	2.772731	0.548252	2.128326	0.724911	0.679598	1.892189	2.515462	0	2.133084	0.723271	1.375527	0.543334	0	2.895568	1.831204	0	1.078002	1.390814	1.337746	2.357112	0.66196	0.514009	1.313897	1.538832
AOC3	6.222591	6.586368	1.797973	6.505569	11.977349	7.710598	6.502255	5.657815	6.441554	12.023096	4.784829	5.755755	8.232432	5.154027	4.550641	4.361089	5.173573	3.008658	1.524869	2.579047	6.441991	2.430478	29.829771	3.844935	1.952554	6.921753	5.657669	0	11.249123	2.292086	0	7.321143	7.754792	5.721708	6.97	0.435428	0.769448	5.354675	1.679725
AOX1	15.754427	8.93773	2.862433	18.395174	26.732181	11.641386	11.234846	10.303662	6.285014	11.30951	35.451442	4.724696	4.590554	19.82784	7.979199	7.585984	10.460782	1.946183	37.88115	17.197082	27.037331	18.826277	45.383305	10.640581	15.847372	11.320126	4.153529	20.010026	14.395812	12.290316	26.150524	17.865681	26.408264	16.364538	18.703529	22.807173	35.260821	35.351044	1.988942
AP1AR	1.44693	1.531637	3.045153	1.553036	2.134754	2.101706	2.638753	2.133054	1.738739	2.982249	1.416101	2.848732	2.187905	1.99724	1.896828	4.809841	1.531551	0.882573	0.520171	0.367604	1.044096	1.675461	2.804446	1.853903	0.512762	1.469693	1.30477	1.049529	1.808175	2.704718	0.166518	3.410811	2.712221	1.802691	1.840838	1.428028	0.873732	2.124173	2.929455
AP1B1	7.286039	7.434472	5.554855	3.977449	3.630768	7.176534	10.347353	2.162249	6.188685	6.706133	5.511203	7.206403	6.292454	9.06347	7.65304	7.044645	10.088215	7.377189	5.055757	1.630214	4.623249	5.744758	0	6.496796	2.227343	7.04015	10.098739	36.972054	7.937853	6.805531	13.090177	3.694964	5.050183	6.392629	9.171443	8.984393	1.249791	2.938779	4.087554
AP1G1	9.441307	14.727982	24.805906	15.475648	18.127374	21.674377	11.119342	17.414962	18.212735	21.486897	15.049497	25.887587	17.528969	16.587685	14.402139	36.244734	19.650214	15.590909	10.769847	8.629899	13.871046	20.842199	10.477358	22.235276	8.215455	17.24143	18.846915	40.173992	20.798129	16.406541	0	15.664024	19.304529	26.140067	19.304014	13.157499	8.297341	17.511555	22.249283
AP1G2	5.320373	12.56018	11.51223	10.247412	13.786544	13.936149	8.541058	16.416272	6.983254	10.913927	11.78255	7.507384	15.171444	8.00902	4.521878	29.589533	11.329365	2.995613	7.555405	6.712802	7.078332	4.18059	0	11.455315	4.326455	16.393248	11.762807	0	9.623359	9.150256	0	14.26709	8.493064	9.547001	12.233729	8.254537	2.007303	6.994763	8.998522
AP1M1	1.486986	2.136635	2.342637	3.326479	2.148481	2.21704	0.598567	0.827227	1.430795	3.344767	2.079859	1.543284	1.301388	4.616607	4.426155	3.374351	1.474598	3.175906	0.339301	0.661951	1.085308	3.294213	3.93889	2.644202	0.404571	2.002333	0.697815	0	5.584951	3.699643	0	3.209874	2.48465	5.337062	4.238693	1.236918	1.596278	2.980564	3.68701
AP1M2	9.131409	9.411197	15.780005	9.897465	14.423388	10.127331	13.826185	15.955999	8.214961	9.870815	7.497179	10.863671	8.760538	6.519303	7.68809	16.636633	8.682872	8.516768	8.323523	2.027274	5.127615	4.237439	3.038206	9.102074	2.4494	12.71054	12.268091	10.449991	8.246522	6.697013	2.654869	6.386601	7.159208	11.584392	8.258264	4.116826	3.291589	5.57944	13.52078
AP1S1	9.750575	11.509627	23.667339	6.93768	10.973639	11.367029	9.414143	13.431331	15.057939	9.986014	6.57513	16.064915	8.287151	10.378205	8.707883	8.331219	11.349148	8.214177	4.21259	3.251382	4.369148	7.03152	3.422469	11.728798	3.185445	9.332123	9.455398	5.708573	7.883145	12.819607	34.350529	9.487981	10.556341	12.983385	9.035552	5.535539	2.782001	8.582339	9.826107
AP1S2	0.058747	0.450038	0	0.028912	0.183404	0.102196	0.45978	0.185047	0	0	0.104997	0.654286	0	1.580485	0	0	0.455482	0	0.324238	0	0	0	0	0.139658	0.259646	0.445032	0.031825	0	0.123201	0	0	0.257011	0	0	1.612988	0	0.230979	0.140904	0
AP1S3	1.081993	2.574403	4.175486	1.179005	2.849658	5.561335	2.784788	2.640221	2.344517	2.562659	1.11824	3.80129	2.310732	1.932285	1.7437	9.654964	3.409951	1.256075	0.519853	0.503236	0.625478	2.307343	1.657333	3.086742	0.475416	1.499203	1.294518	0	1.916383	1.521036	2.854532	1.104625	2.732885	6.162702	3.752465	0.905259	0.708046	1.948649	3.533212
AP2A1	1.660449	1.265291	0.157561	0.614853	0.420888	0.750416	3.797566	4.552899	0.499219	0.585575	0.887446	0.310901	0.621802	4.421543	0	7.584874	0.439044	0.815746	0.20645	0.515335	0.607371	0.303618	0	1.804146	0.398385	1.029284	0	0	1.912558	0.086258	0	1.281007	2.269023	0.684247	0.269607	1.952787	0.114402	0.546247	0
AP2A2	3.518376	5.620655	6.033197	4.395996	6.272643	6.831077	7.398094	4.41295	2.394063	3.212703	2.714136	3.310636	3.870294	7.624488	2.080973	5.054019	6.284119	2.963746	4.28302	2.669416	4.665718	3.11403	11.878882	4.795025	1.955786	4.423522	5.775134	5.380757	3.8717	2.614973	7.024088	2.857016	4.695626	3.308003	7.669648	4.994448	1.899552	5.803027	0.311872
AP2B1	11.477278	24.135119	14.622032	17.055723	24.657796	24.307937	17.463966	22.1955	23.051527	19.221739	15.216804	14.250319	20.546651	21.901732	19.079895	27.062496	22.21694	15.870883	7.611229	6.278727	25.397438	21.777713	24.063609	18.336782	7.136732	17.367572	15.750756	74.911134	21.270918	18.360198	0.014852	16.146386	28.005983	25.258042	30.336028	15.065223	4.484409	9.987984	18.633961
AP2M1	40.678432	59.654965	66.303518	42.641215	53.296713	78.974781	55.838879	55.370785	57.418103	70.207692	39.362227	89.848677	65.244456	69.85243	42.920317	70.749829	56.065787	37.538556	19.548862	18.243163	45.730556	48.621233	50.63661	66.93516	18.025768	45.440377	46.853307	68.488557	64.762947	46.107142	90.023557	56.060117	69.400915	87.030046	88.365521	28.436081	13.223561	51.878452	69.879134
AP2S1	17.911514	25.779171	22.836506	18.275788	14.983017	24.403216	22.699462	15.78322	36.301365	20.751004	18.916321	32.893232	17.65086	26.561196	19.861389	31.274807	22.365165	10.523043	10.648562	8.132658	17.575643	25.175982	15.162714	31.01598	11.849865	18.873582	24.502918	0	28.390531	18.689012	67.165297	21.147869	21.606861	33.100639	22.112507	14.506175	4.149531	17.025753	28.009412
AP3B1	39.780436	43.137729	48.936724	49.109977	59.867872	67.019215	35.465085	32.19452	43.344553	65.934158	49.207044	39.465765	49.457317	56.9283	41.33936	75.20906	53.019717	41.836995	23.180843	20.037499	50.438685	54.86863	49.710682	63.309801	20.990151	48.129789	42.932786	75.152989	65.757805	44.684472	97.953179	50.504226	55.341041	78.966871	62.69205	41.269609	23.83498	49.746003	65.155342
AP3B2	1.288107	0.782157	0.342806	2.109904	1.026736	0.228834	1.203492	1.503956	0.256377	0.828367	0.79361	0.654644	1.664284	1.506048	1.49923	0.716601	0.932098	0.898359	0.924815	0.317822	2.18654	0.321608	0	0.037931	0.664483	1.536284	0.3286	0	2.329927	1.268009	0	1.29768	0.747752	0.778851	2.717183	0.567639	1.50E-05	1.754824	0
AP3D1	26.137954	35.205486	36.806038	28.329388	41.214514	34.534145	30.727153	34.042237	27.227411	42.148785	22.510735	32.156544	41.980416	34.619512	36.173266	59.222629	39.349467	30.030007	23.64667	19.316689	25.528607	16.821509	8.570561	29.734259	10.262317	38.786251	35.875221	36.362434	34.474686	39.729114	44.658269	37.736895	34.043467	33.567707	36.278004	24.159472	13.321526	36.482882	34.418332
AP3M1	1.826834	3.06722	5.707253	5.024066	2.085842	2.316772	5.758426	3.753385	3.367387	0.986344	3.335882	0.27761	4.838452	6.6545	4.330814	7.213266	2.505855	6.426028	1.641379	0.217064	1.344138	2.845385	8.061405	2.01509	2.559456	4.5316	3.490456	0	2.663476	4.015742	6.857326	2.219328	4.166385	8.1671	4.457791	2.913607	1.807287	5.88574	5.889452
AP3M2	3.450193	4.882209	5.5748	5.218747	4.777554	4.460691	3.524698	4.595428	6.415039	6.150798	3.806328	6.765724	6.244663	8.665107	6.035513	7.322699	5.840823	5.515384	1.761415	1.64235	3.882688	4.171884	3.120623	10.830755	2.111667	3.922901	2.852958	11.811918	6.261531	6.946315	8.124888	6.744473	5.665953	4.610395	10.791809	3.049925	1.004291	5.601116	5.599256
AP3S1	22.467882	24.129626	51.748819	27.97522	20.617164	45.154261	35.44411	18.805231	43.506043	29.096788	28.212127	37.456427	31.725622	41.52719	27.716304	43.87992	34.701586	13.592154	11.882136	11.018188	25.763033	32.446237	61.39272	50.212623	14.032313	19.358517	17.499667	66.708236	32.275175	30.861279	19.937995	38.67109	34.561222	43.228159	30.347511	26.72046	29.078232	31.561448	94.955396
AP4B1	10.304026	16.202611	8.033177	13.342968	12.513317	11.734392	12.019555	15.259876	9.959372	23.374938	11.78422	16.026933	16.164643	12.881724	13.29456	18.226411	14.53988	5.145058	5.925578	5.042615	9.614055	14.99348	13.237903	14.264996	4.526389	11.300438	15.516397	24.618697	18.048866	13.218614	0	14.531767	16.042432	15.127287	17.823949	8.633755	4.025521	16.175258	14.475949
AP4E1	6.773583	5.563157	7.670083	5.055326	7.049018	7.433377	5.291594	6.197171	6.372596	9.994173	5.98142	6.299664	8.55734	8.243331	4.913691	8.726537	6.110582	6.165934	2.841191	2.594352	6.652293	5.345626	9.843713	10.263939	3.08385	7.845576	6.914046	7.732049	8.733813	7.571494	14.289611	5.977107	8.462142	6.679014	9.397521	5.924048	2.018808	6.942599	8.133694
AP4M1	26.599331	31.920378	34.118481	17.903643	35.743035	33.758796	32.138957	35.248843	28.587742	37.507424	18.228445	32.481326	22.671893	28.669842	24.641746	28.699051	30.038937	35.990244	16.461007	15.830023	19.338536	34.227916	24.814754	28.75573	10.928196	30.611239	31.885733	23.098259	20.446964	22.571205	46.586214	27.491258	28.343059	20.749714	30.880893	14.828739	6.14753	39.245002	27.529328
AP4S1	3.145066	2.35236	3.672405	2.804728	4.171611	2.840636	1.859323	2.14122	2.29717	2.542026	2.082174	3.098216	2.384912	2.35081	2.638692	2.803536	2.734088	1.734641	1.278521	1.309832	2.326249	1.256222	5.176059	3.254787	1.737535	1.910562	2.75124	0	2.034147	2.925152	0	2.82675	2.500171	1.836434	3.180941	3.354464	1.339323	2.918112	2.208768
AP5B1	0.852372	1.414537	1.039258	1.35007	1.547663	1.409735	0.978792	1.02587	0.810135	1.596906	0.867069	1.227632	1.460961	1.081452	1.203724	1.24428	1.657645	0.826029	0.965608	0.887311	1.130275	1.52577	1.252882	1.152165	0.526809	1.188933	1.486431	3.582279	1.652497	1.706496	3.309099	1.44752	0.948908	1.593663	1.268039	1.161516	0.451106	0.986221	1.382567
AP5M1	7.974222	6.936431	16.151953	9.396478	11.255606	10.814221	10.043015	9.95291	8.383468	11.991842	9.870914	12.031525	9.928967	15.929104	8.847314	16.1569	7.948636	7.085306	4.17763	3.238368	8.689473	11.930855	22.632995	13.931733	3.951725	9.589999	10.072625	19.922505	10.667312	11.174876	3.759051	12.658529	12.589833	14.826614	10.886203	8.846055	6.382853	12.471872	8.850433
AP5S1	0	0.350966	3.40E-05	0.849909	0	0	0	0.524359	0	1.931026	0.414977	0	0.331148	0.240727	0.527171	0.201667	0.111262	0	0.412759	0	0.345751	0	0.130318	0.586648	0.140338	0.000122	0	0.219679	0.80436	0	0	1.064418	0	1.306972	1.749649	0.676036	0.135301	0	0
AP5Z1	5.085632	4.603911	4.054875	3.089447	5.192648	4.777834	3.441848	3.23301	4.958985	4.550204	2.527225	3.545658	5.555329	3.441722	3.903109	4.937048	5.077644	4.284861	2.084984	1.73344	3.527331	2.26994	2.133695	2.910996	1.413834	4.661802	5.840147	2.689411	4.215378	2.766753	3.634506	3.994448	3.223367	3.116947	6.529227	2.773305	0.535862	3.898208	3.743934
APAF1	8.356654	9.695623	6.560382	9.863964	17.663281	14.208179	7.15243	9.115708	8.04028	8.534985	12.005629	7.073668	9.739765	12.576628	6.544109	14.862568	8.735991	10.562517	5.358696	3.421897	7.270231	13.206545	15.226624	10.931669	3.59119	11.140742	5.815613	15.464905	7.571952	13.073182	0.07454	13.499595	7.267819	10.377519	14.455688	9.142196	3.204891	10.460331	7.985296
APBA1	0.438099	0.449596	0.697812	0.294082	0.472356	0.849458	0.368123	0.318896	0.285954	0.616387	0.305179	0.358988	0.387729	0.46439	0.425596	0.426918	0.423185	0.525578	0.294375	0.270928	0.33224	0.558011	0.785717	0.497545	0.282495	0.657529	0.40262	0.224276	0.413404	0.366651	1.704743	0.490185	0.339437	0.560555	0.661017	0.442734	0.151587	0.555044	0.34326
APBA2	0	0	0	0	0	0	0	0	0	0	0	0	0	0	0	0	0	0	0	0	0	0	5.133457	0	0	0	0	2.00E-06	0	0	0.00034	0	0	0	0	0	0	0	0
APBA3	2.058311	2.630921	2.241652	1.807988	4.321111	2.755739	3.156427	3.180996	1.988351	3.619775	1.957349	2.96422	2.89404	2.00803	2.596508	5.805782	3.219323	2.769571	2.453729	1.645597	1.95987	2.395935	1.963639	2.975119	0.838345	3.061929	4.050999	0.542935	2.853191	2.621173	0.611955	2.62821	1.736843	1.859059	3.277419	2.197397	0.350197	3.03664	2.600261
APBB1	0	0	0	0	0	0	0	1.00E-06	0.4994075	0	0	0	0	0	0	0	0.110588	0	0.0612725	0.0678335	0	0	0	0	0	0.0209145	6.50E-05	0.0145025	0	0	0	0	0	0	3.75E-05	0	0	0	0
APBB1IP	18.301329	16.369308	8.251316	18.165847	17.293846	17.042925	13.671437	7.91521	13.263935	13.291789	26.055172	11.590858	24.366256	34.889592	17.832763	14.482196	20.728893	13.589626	10.257416	2.770748	20.351339	17.533708	15.891363	19.958782	3.365695	20.534047	17.738083	11.51987	19.568802	7.919085	19.224932	16.777515	17.89129	17.118559	30.442732	17.072099	4.890167	23.009075	8.283961
APBB2	12.882069	12.790521	19.284625	11.466544	11.317392	21.535941	11.610216	10.827328	16.487343	16.203332	12.351458	21.607043	12.643318	18.272953	9.821566	18.778118	13.573173	14.684992	7.758362	6.069288	10.152031	7.329853	13.132918	17.573129	8.370497	12.680306	10.946642	0	23.778422	12.156731	10.112808	16.998471	12.297126	23.964535	21.723057	7.979059	4.415844	14.534358	10.934513
APBB3	0	0	0	0	0	0	0	0.131499	0	0	0	0	0	0	0	0	0	0	0	0	0	3.96673	0	0	0	0	0	1.00E-05	0	0	0.000195	0.396318	1.00E-06	0.001181	0	0	4.90E-05	0	0.162396
APC2	14.66859	13.416647	0	15.729564	0	0.101023	0	15.806878	12.286851	0	11.177828	13.610155	13.965059	0	11.101738	0	15.748282	13.353759	0.094117	0.178737	19.332991	10.795348	0	18.521963	0	13.849218	15.492343	0	14.891593	18.05496	0	0.116437	0	0.225231	20.391798	0	11.491921	0	19.217727
APC	0	0	27.332912	0.088923	26.471399	26.520355	5.077755	0.039397	0	23.959633	0	0	0	25.967313	0	26.82248	0.285462	0	7.206557	5.165293	0.09779	0	4.195754	0	5.354323	0	0	33.746315	0.311558	0.30185	36.600957	26.372528	27.203631	32.993187	0.403818	9.745412	0	29.045864	0
APCDD1	18.612493	17.476108	23.353938	11.525401	41.318023	37.363615	12.584544	9.01	8.24564	24.083599	15.187027	17.502641	13.857894	29.165902	11.265616	10.616057	16.581848	20.817394	9.683762	9.106885	9.132066	10.831308	11.58768	17.549524	9.650567	23.253285	8.630155	5.414245	19.100671	14.918697	27.963562	16.083483	18.226528	28.669691	9.878582	9.88072	4.563532	29.496108	10.845566
APCDD1L	0.044136	0	0	0.089788	0	0.047058	0.138267	0.05699	0.203048	0	0	0	0.073578	0.099586	0	0	0.166973	0.025369	0	0.040383	0.073624	0	0	0	0.023503	0	0.046647	0	0	0.186732	0	0.05486	0	0.21487	0.211553	0	0	0.12387	0
APCS	21.058424	9.055	0	4.57499	0.614259	0.494556	60.63937	1.115088	0.06113	2.238393	6.786743	0.925025	7.643613	36.698712	1.416119	6.633199	3.671539	1.283513	7.35382	1.708217	6.55108	8.220919	2.535441	2.978449	1.803877	5.979553	6.45699	0	22.676548	6.434569	0	26.31803	11.889752	35.632719	0	21.156406	1.959268	1.11675	0.481621
APEH	22.017035	31.893896	21.143617	19.641066	30.282221	29.59435	21.162869	32.521035	16.946678	27.209829	18.742786	24.854152	28.063197	31.707255	20.50947	20.859492	33.297785	16.850143	17.306821	12.954338	21.184799	19.514569	18.528528	20.986027	9.484588	26.614612	31.544756	36.557013	19.372392	22.846504	41.113164	26.163178	20.730402	23.18277	30.233055	17.654053	6.950756	25.041567	21.493245
APEX1	0.37229	0.195297	0	1.261809	0.239299	0.515358	0.403394	1.136539	0.918788	0	0	0	0	0.92651	0	1.683733	2.271798	0	0.461092	0.17449	0.239884	0	0	0	0	0.617246	0	2.48142	0	0	0	1.791275	0	4.366533	4.702666	0	0	0	1.580376
APEX2	2.736213	3.166043	4.250117	2.739537	4.503519	4.029257	3.245079	3.740724	2.278968	2.584614	2.736183	2.98065	3.06927	5.141667	1.812245	4.283163	3.786336	2.687113	1.366425	1.351544	2.497425	2.124105	2.434292	3.388996	1.395732	4.227556	2.865918	5.956278	3.071926	3.205664	19.276698	3.788008	3.028614	3.364141	3.475125	2.445109	0.876361	2.981186	2.781507
APH1A	11.484968	13.394323	10.130064	9.558854	8.681578	24.556895	10.158831	12.086084	13.175364	6.633275	8.366931	11.543116	13.706647	20.825172	9.62148	14.840823	10.711089	13.251479	8.241479	5.582448	9.291539	15.762307	8.051996	18.535405	8.193803	11.040371	10.849583	0	15.328613	13.802359	0	10.038353	8.021375	14.765034	15.622524	8.116052	2.050493	8.818177	9.265773
APH1B	1.313791	1.038499	1.495062	1.251239	0.919014	1.229508	1.343046	0.493179	0.75697	1.363355	1.408263	1.23913	1.604014	1.532156	0.984172	0.741518	1.331728	0.516821	0.55039	0.36736	0.821709	1.623028	2.027341	1.564219	0.568392	0.844502	0.78164	1.877469	1.679816	1.192186	0	0.909551	1.383528	1.424555	1.652303	0.761765	0.3856	1.276434	0.667247
API5	6.436355	7.381651	6.990194	7.92442	9.955828	9.083215	7.499127	10.437511	9.257534	11.829481	7.060453	8.971101	7.210727	12.236247	6.00363	10.308141	7.800373	8.577892	3.982319	2.562964	7.91275	8.340335	8.985164	10.74411	3.250798	8.472178	8.20159	17.773481	8.225427	8.371415	34.456811	9.670852	9.369434	11.902152	9.998348	5.661495	4.542565	11.854989	9.513187
APIP	8.190188	12.454452	10.955278	12.507516	16.690812	11.9636	10.898947	12.360697	9.555383	16.699508	11.460275	17.203203	13.041978	14.651125	12.399353	17.84494	11.448143	8.598808	8.723502	6.651793	11.520167	9.471326	13.15373	15.812439	6.837516	9.64654	9.400544	10.730735	14.848584	12.138631	8.805614	12.408413	15.13143	18.556571	8.076703	10.481786	5.137423	14.222175	17.867808
APLF	2.240569	3.783306	4.176209	4.215533	5.323866	4.445632	4.180962	2.50413	4.031546	5.534866	3.870221	4.946507	3.730514	4.052908	4.631016	5.39757	3.145865	3.11431	1.948474	1.933773	3.69335	2.330396	7.181895	3.937112	1.866802	3.477772	2.587346	0.488829	3.876908	5.736598	4.790496	6.223249	3.81165	4.076412	4.353338	2.62484	2.982806	5.125073	4.1134
APLN	0.020606	0.382193	0.904457	0.016829	0.160964	0.659925	0.346408	0.06021	1.492827	0.175715	0.178198	0.719411	0.221038	0.125667	0.737978	0.078611	0.079051	0	0	0.119684	0.141887	0.574935	1.608077	0.463695	0.158654	0.205383	0.510997	0	0.164934	0.047334	0	0.360057	0.213019	0.128678	0.197082	0.011686	0.034859	0.321207	0.963663
APLNR	0.041325	0.028345	0.055903	0.026635	0.010178	0.020408	0.055053	0.019668	0.024715	0.019882	0.088122	0.013253	0	0	0.016117	0.043511	0.077014	0.051947	0.009397	0.007703	0.039055	0.014075	0	0	0	0	0	0	0.010913	0.015076	0	0.092542	0	0.022769	0.027081	0.027739	0	0.045404	0
APLP1	1.042863	0.073017	0	0.648514	0.085642	1.972168	0.009565	0.578046	0	0	1.138915	1.00E-06	0.693783	3.518472	1.330792	1.480063	2.496885	0.206416	1.062866	0.875816	0.73428	1.181698	0.349943	2.308185	0.653255	1.030903	0	0.139261	1.321406	1.98499	0.252399	2.302424	0.389188	1.725061	0	1.999471	0.78467	0.69492	0.150587
APLP2	35.113729	86.108767	36.235992	58.724994	65.83513	62.015856	76.936247	46.559919	108.404059	44.739325	28.953469	93.358744	66.989146	46.151432	37.973506	41.142728	46.272167	34.400462	14.279415	19.894551	22.506897	43.685272	32.527016	58.547083	13.498293	49.540768	45.693526	56.297065	43.881909	32.079464	65.175555	58.524275	72.621401	87.907387	39.689776	25.316626	21.074429	38.356386	120.66712
APMAP	14.026568	21.086443	20.693534	20.747423	26.511121	32.445754	25.009719	15.977037	25.073139	22.304676	14.383545	20.58746	14.332785	29.977633	16.785446	17.386197	22.053183	13.879164	10.557277	7.219103	18.447596	24.018677	19.288929	26.11125	7.846221	17.096266	14.187795	18.944924	22.629896	15.193459	23.428294	17.80073	17.994546	28.587515	23.232545	15.06689	8.027474	20.068	18.769774
APOA1	0	0.30737	0.0603	0.115563	0.591652	1.184612	0	0.279547	0	1.937541	0.057437	0	0	1.511157	0.10451	0	0	0	0	0	0	0	0.815925	0.422954	0	0	1.090975	0	0	0	0	0	0	0	0.264243	0	0	0	0
APOA2	1.304158	3.094739	1.674408	1.921068	0.629144	4.643943	0.574722	1.427353	1.17553	0.485759	4.21	0.720635	2.604085	6.49176	5.482884	1.589627	1.895395	0.820799	1.762775	1.127478	6.753485	11.150037	3.030427	4.765685	0.869537	2.434804	1.293175	2.343135	15.719576	2.109305	0	4.79288	2.005494	4.865072	2.04004	1.095012	1.079088	5.701522	2.101136
APOA4	0	19.952207	8.185526	4.875448	4.173444	79.948643	1.342413	7.466517	0.328654	59.541526	3.486005	0.414348	4.635734	57.033639	2.718822	0.780638	0.315839	0.537312	0	1.354571	4.880803	5.620087	95.772758	6.320089	0.009658	0.262158	237.881575	0.836998	1.825696	5.786941	0.47204	3.333734	0.451522	2.946785	5.780206	0.055217	0.747242	0	0.862565
APOA5	0	0.157234	0	0	0.090473	0.011384	0	0	0	0.066033	0.009773	0.044007	0	0.036728	0	0	0	0	0.08345	0.026255	0	0.046378	0	0	0	0.01686	0.099601	0	0	0	0	0.012898	0.103181	0	0	0	0	0.271712	0.021383
APOB	0.387739	1.641139	4.140241	2.224518	2.113677	17.737462	0.205688	1.732766	0.29241	12.251595	0.91054	0.385377	0.633885	6.995451	0.773357	0.595861	0.430642	0.311492	0.14449	0.289672	1.845916	1.902335	39.190469	1.72987	0.193824	0.333077	67.670133	3.943597	0.525631	1.716167	2.829308	1.747192	0.989687	2.525754	1.029941	0.047385	0.348873	0.301833	0.211486
APOBEC1	0	0	1.30E-05	0	0	7.00E-06	0	0.395284	0	0	3.00E-06	0	1.338186	0	0	0	1.572252	0	0	0	0	3.00E-06	0	0	0	0.378453	1.564936	0	0	0	0	0	0	0	0	0	0	0	0
APOBEC2	3.068451	1.604548	0.82943	4.263079	1.489986	0.730213	3.769823	1.002668	0.499572	1.38373	3.328189	1.28753	2.380558	1.437577	1.106869	1.78563	1.569496	0.677477	2.686257	1.48489	1.412874	1.830988	2.341656	1.995187	0.697427	1.123021	1.19632	0	2.666009	4.464262	0	2.724381	2.081687	0.709714	2.287587	4.380763	1.334623	1.277455	0.608586
APOBEC3B	3.741666	3.59419	0.93614	2.224049	13.484737	6.624215	7.767303	5.007148	5.153343	1.967313	4.738221	7.981269	2.991408	6.484772	0	7.229486	9.884492	4.628744	2.391753	1.13652	3.275185	1.697896	3.382711	4.443262	1.551621	4.329069	3.474367	0	3.141721	0	0	0.015735	3.907591	4.847454	7.515679	2.336392	1.001517	2.500548	7.373556
APOBEC3C	9.306798	17.269655	16.474283	16.15246	19.517662	15.485758	15.482771	16.481766	13.47111	13.310816	13.871148	16.873852	17.066426	20.056675	12.310169	14.986166	16.462731	10.176061	6.168199	4.468737	14.456664	5.905111	14.664638	10.96067	4.741232	12.128681	14.056043	48.31221	16.940417	14.608552	12.849847	14.835911	15.736554	14.208624	20.977453	10.086266	4.202601	15.49266	13.966957
APOBEC3D	3.57382	5.95539	4.190666	5.26956	10.955094	7.109372	5.83928	6.342464	3.489763	7.855788	6.129072	6.086504	8.356858	8.180234	7.268355	13.500982	10.073705	8.88932	1.24673	2.255095	5.638145	3.185681	4.627144	5.469525	1.368447	7.659083	10.30403	11.751377	7.119695	6.508715	11.387202	6.079277	5.561162	4.740334	14.966729	4.898919	1.168652	8.975122	6.199633
APOBEC3F	1.60876	2.053313	2.256643	1.93372	2.397673	1.764844	3.040044	2.565229	1.484641	2.690889	1.861614	2.472055	1.417142	2.089615	1.805168	4.038313	2.420413	1.213469	0.985838	0.846564	2.131247	1.431081	2.430515	1.560944	0.811407	2.352741	2.630189	0.15914	1.911826	1.738863	8.1915	2.379527	2.074688	1.657981	2.925893	2.118708	0.798492	2.012363	3.183966
APOBEC3H	0.475509	0.609674	0.57479	0.969469	0	1.345357	0.330782	0.258845	0	0.671956	0	2.060463	0.638907	0.095235	1.505744	0	0.447155	0.084676	0	0.029406	0	0	0	0.285308	0	0	0.441459	0	1.000295	1.070656	0	0.1399	0.386156	1.991273	0.106463	0	0	1.327127	1.59298
APOBEC4	0.410255	0.517358	0.426105	0.558192	1.002677	0.386507	0.344456	0.361817	0.191006	0.896143	0.573691	0.372068	0.489708	1.103171	0.791932	0.400372	0.384387	0.497066	0.118251	0.151787	0.404421	0.331046	0.578625	0.549839	0.257332	0.470292	0.216001	0	0.289456	0.608892	0	0.38712	0.894418	0.367839	0.361219	0.136813	0.213005	0.8393	0.44257
APOBR	1.893645	3.52548	2.230821	2.864741	2.487501	1.680242	3.150108	1.384261	1.391139	3.020423	2.329508	2.661168	6.279622	2.676636	5.259879	3.049485	2.364411	2.850446	1.302705	0.909929	3.118907	2.478845	1.529858	1.801555	0.322486	2.438336	2.879411	4.170801	3.636098	1.759117	5.20155	4.492918	2.068974	5.492015	3.07072	2.366312	0.447735	2.167947	2.460665
APOC1	92.412827	34.092898	31.779899	69.666313	24.644916	93.171628	85.687053	14.810957	19.931209	86.106703	47.139529	59.572099	129.969223	57.444627	31.712474	51.850071	178.523351	115.927531	48.35686	15.246626	49.34225	64.663376	45.35106	70.870178	20.124733	126.790891	121.325127	54.384497	36.841605	48.755354	389.364015	65.215202	30.525186	58.610649	50.144312	180.480793	9.306737	39.773179	37.747278
APOC3	0	3.383133	1.883339	0.783293	2.218616	16.599927	0	1.467476	0.124099	13.78883	0.229376	0	0.128805	34.635402	0.86732	0.065012	0.398133	0	0.049256	0.164484	0.708864	5.002081	52.405479	2.483852	0	0.206496	16.976058	7.849824	0.385307	0.744518	0	1.322374	0.842791	0.223114	2.562821	0	0.501372	0	0.09836
APOC4	0.371396	0	0.083468	0.037805	0.309293	0.193169	0.114273	0.142995	0	1.092151	0.151302	0.222136	0	0.071066	0	0.243082	0.12271	0.572553	0	0.168778	0.291617	0.057692	0	0.199555	0	0.167686	0.289342	0.802631	0	0	0	0	0	0	0.058307	0.336008	0.078495	0.192834	0.080969
APOD	375.074466	259.238901	195.704448	426.759342	350.123741	491.792075	145.615769	153.819035	59.456693	190.328201	230.557562	412.353818	314.647572	477.10281	411.697402	804.973812	290.898309	45.749626	77.458137	111.971342	473.280989	157.658663	178.776247	283.362261	157.557631	342.833605	301.954556	728.31146	252.771458	271.39134	949.912222	738.480606	299.879268	233.621075	384.898136	178.83073	62.220903	1132.802757	50.056228
APOE	230.557792	108.956882	42.161107	88.274395	45.3555	339.614221	214.072147	13.955144	104.006896	197.938087	100.078373	221.800062	309.055683	145.516744	94.584016	158.91761	386.156399	195.159659	108.377752	50.223154	113.112061	112.413797	37.190568	93.3047	47.292899	259.930108	370.094051	119.882433	128.60572	97.361864	274.378213	129.915049	70.821908	135.00571	207.156078	234.196453	18.842221	85.004504	94.24497
APOF	0.015062	0.035968	0.059453	0.033783	0.34955	0.169404	0.190401	0.040838	0.015542	0.075503	0.067628	0.088943	0.04748	0.168751	0.161134	0.049361	0.022339	0.065324	0	0.050046	0.248744	0.07107	0	0.023644	0.024588	0.038694	0.014237	0	0.084148	0.207706	0	0.10327	0.177041	0.171736	0.03445	0.023459	0.05426	0.172657	0
APOH	0.957482	0.229325	0.120811	1.887765	0.800173	0.288472	0.481868	2.633019	0	0.073977	0.460425	0.44366	0.279066	2.468474	0.176552	0.092971	1.273832	0.031903	1.000987	0.83922	1.110842	0.206717	0	1.546527	2.492413	1.101973	0.041863	7.33264	0.463552	0.414203	8.275041	1.193892	0.434319	0.250225	2.841869	0.396888	1.319067	1.269199	0.071813
APOL1	1.071083	3.394012	2.319281	1.372897	1.959978	4.128233	3.170844	1.427609	2.256715	1.180324	1.678988	4.573013	3.756282	2.262769	2.536182	6.373801	2.877286	3.046118	0.243431	0.390093	0.766361	1.077297	0.163279	2.824952	0.793075	1.954223	0.541337	0.699549	2.195216	2.295556	0	1.380423	1.674247	1.189111	1.256587	0.537339	0.159543	1.161468	1.118183
APOL2	0	0	0	0.121717	0	0	0	0	0	0	0.360297	0	0	0.447499	0	0.085215	0	0	0	0	0	0	0	0	0	0.205714	0	0	0	0	0	0	0	0	0	0	0	0	0
APOL3	0.120192	0.608317	0.235946	0.17692	0.560075	0.614037	0	1.059054	0.289375	0.967066	0.508743	0.601157	0.401538	0.074227	0.435609	0.896414	0.777397	0	0.426996	0.448709	0.674002	0.435161	0.652115	0.764112	0.155017	0.404347	0.603548	0	0.683876	0.143542	0	0.680081	0.303572	0	1.607482	0.40188	0.044885	1.434892	0.56483
APOL4	0	0.025336	0.033371	0	0	0	0.014348	0	0	0	0	0	0.080812	0	0.021652	0	0	0	0	0	0	0.644209	0	0	0	0	0	0	0	0	10.939962	0.042217	0	0	0	0	0	0	0
APOL5	0	0.043097	0.380037	0.20232	0	0.031268	0	0.030565	0.037171	0	0	0.12052	0.018953	0	0.168433	0.018923	0.043847	0	0	0	0	0	0	0	0.009834	0.034824	0	0	0.082232	0.022567	0	0.017677	0	0	0.020649	0.014054	0.027829	0	0
APOL6	2.04398	4.971693	4.252598	4.650447	4.644212	2.950715	5.341802	2.89452	1.98566	3.965744	2.810015	5.47877	5.059262	5.401751	3.683235	6.963622	6.086406	3.409557	1.145247	0.87999	3.105967	1.757079	1.89546	4.120983	1.314959	3.810587	4.20294	7.204119	5.019336	3.372531	13.243282	3.924336	3.540448	4.236286	4.618419	2.872413	0.538644	2.774152	4.410305
APOLD1	0.138875	0	0.119196	0	0.041888	0	0	0.020714	0.334457	0.039326	0	0.224232	0	0	0.086352	0.061317	0.692003	0.104408	0.388088	0	0.133583	0.411623	0	0.045922	0.093717	0.331032	0.032084	0	0.289362	0.581659	0	0.046406	0.05822	0	0	0.014891	0	0.363018	0.205486
APOM	0.626341	1.671161	4.492195	2.820603	6.513551	2.149234	2.368435	4.287144	1.329912	5.830598	2.082577	7.035968	0.625593	2.988321	1.724717	4.833344	1.38185	3.401799	0.807927	2.128903	3.128748	3.512726	2.348845	2.031487	0.387697	2.635244	2.74801	0	2.030745	6.39477	0	2.998256	2.942964	5.034594	2.972914	0.397463	0.996463	7.888181	0.956772
APOO	5.303079	4.43316	4.260506	5.338076	4.807022	4.739287	3.033582	4.139724	5.067126	4.770063	4.436792	6.308086	3.495605	9.536918	4.398091	5.580564	4.090305	1.598362	3.621033	3.512117	5.584446	3.983805	7.188681	6.432903	2.546961	5.008961	4.55209	0	3.964218	5.321609	38.137973	5.027212	8.163442	4.686247	4.370354	4.246741	1.242187	4.207731	9.305645
APOOL	3.503332	3.578341	6.244761	4.27563	7.387183	5.312548	4.249401	4.219341	4.105668	7.067074	4.908234	7.44947	4.442892	5.996399	4.094901	5.583676	3.3601	2.817885	2.370556	2.273695	3.336222	4.072851	7.77187	5.104606	2.394437	3.5116	3.191591	9.651778	4.572119	5.171008	0	5.400383	6.021474	6.450663	4.189025	3.175119	3.02435	4.611016	4.578383
APP	217.036907	252.915776	279.444737	211.328958	364.311214	473.326987	283.429713	210.847936	334.672466	382.883501	182.232443	257.723818	231.869302	248.169134	223.110995	283.539415	192.708203	217.461251	141.452122	122.892052	237.389741	195.575817	248.052258	238.895915	115.970636	236.974557	183.807704	354.909904	315.753244	244.70308	151.538823	234.787485	215.47029	375.687243	147.840769	155.140489	76.902625	258.84838	310.510899
APPBP2	4.304072	3.660401	6.959101	4.915678	7.902527	7.031812	5.450945	4.465006	4.762191	7.429077	5.200843	5.398028	4.595752	8.47294	3.289481	7.513612	4.952441	5.575478	3.018085	2.910408	4.857752	6.505269	8.554041	7.560231	3.434737	6.182793	5.441473	0	6.744836	5.551421	6.818703	5.344557	7.121882	10.280405	6.717088	5.32732	3.317786	6.787758	5.559277
APPL1	15.611666	14.985336	13.974428	18.911616	25.066367	18.790719	18.064283	16.350211	15.443214	17.967626	17.391632	18.234768	16.5667	21.47456	13.721671	15.602367	15.959973	8.394091	12.069083	9.025252	15.165037	17.937915	24.199688	15.664522	8.960757	15.020365	12.000113	27.380962	17.268996	23.734271	26.094204	23.120617	20.996306	19.018375	19.491326	20.332038	20.114661	23.155976	19.161983
APPL2	2.197928	1.769021	2.27551	2.555754	2.870992	2.462651	1.568188	1.429572	1.599551	2.700873	0.908759	1.827967	1.577013	1.510365	1.438246	2.94902	2.657947	3.007642	0.355901	0.914138	1.275729	0.515237	1.924089	2.317793	0.821422	1.17968	1.926556	0	1.899204	3.739035	0	1.318092	1.394486	2.575461	2.983892	1.058361	0.886434	4.370729	2.230698
APRT	43.843558	39.710271	28.881989	30.483536	26.090647	37.495018	36.575089	47.029866	45.452546	35.331029	27.010796	41.585145	45.20077	29.8775	27.288776	78.244583	51.714965	51.896414	28.538611	27.164363	23.61902	18.823394	21.597536	41.465279	17.063068	40.639845	43.460002	13.079796	35.798828	32.306651	0	29.192838	28.449981	31.056817	42.759383	21.355251	7.101175	32.025086	29.405779
APTX	0.136164	0	0	3.254077	0.006776	0.000462	2.56164	0.982778	1.897883	0	0	0	0	0.084105	0	0	1.70E-05	0	0	0	0	0	7.885733	0	2.018965	0	0	0.438547	0	0.167223	0	0	1.076672	3.527856	0	0	0	0.029204	0.026598
AQP10	0	0.224737	0.044101	0.021104	0.157619	0.524961	0	0.494902	0.291437	0.141551	0.020953	0.078613	0	0.66921	0	0.007399	0.034308	0.040839	0.011183	0.018763	0	0.430564	0.060344	0.176889	0	0.099497	1.334492	0	0	0	0	0.179751	0.152095	0.053499	0	0	0	0	0
AQP11	0.423283	0.238941	0.649812	0.604178	0.822782	0.538578	0.491931	0.519879	0.286465	1.061636	0.445581	0.604624	0.303484	0.901856	0.449321	0.76839	0.56129	0.752663	0.146314	0.19183	0.503064	0.556375	0.689024	0.569409	0.20698	0.420611	0.742366	0.181435	0.633283	0.667814	0	0.757653	0.723622	0.833179	0.356279	0.512517	0.232066	0.652974	0.881431
AQP12A	1.775709	0.572185	0.29157	6.685507	0	0	2.837163	3.620794	0	0.708596	2.728077	0	0.646076	0	1.905663	0.241601	2.426027	0.035907	7.277229	19.266717	0.741422	0.330727	5.05927	0.999545	11.909734	0.094262	0	0	0.341913	2.182991	0	4.12869	0	0.140712	0.110497	2.638793	11.253802	0.262621	0.161816
AQP12B	15.082132	4.356879	0	24.76244	0.37448	0.126084	25.929635	8.907841	0.099294	0	10.947374	0.322793	0.922412	0	1.743862	0.40051	6.659212	0	100.537912	85.509267	3.49641	8.35498	0.437238	0	33.887526	0.472385	0.251313	0	0.460108	10.524297	0	19.93763	3.746318	0	7.846077	34.93296	21.324045	15.945605	0
AQP2	0.099402	0.359844	0.015095	0.213757	0.024852	0	0	0.404525	0.177942	0.076537	0.093363	0.337963	0.18444	0.135708	0.046306	0.09035	0.004635	0.056076	0	0.026603	0.004701	0.101243	0	0.129678	0.088078	0.043602	1.170296	0	0.005242	0.130055	0	0.178195	0.131551	0.087298	0.123536	0.013359	0.044306	0.223921	0.217981
AQP3	7.084576	10.054537	34.674192	7.712308	9.16572	3.105851	10.60143	9.436143	2.500883	8.140484	6.305732	18.065374	8.367813	15.192364	17.372469	35.796479	11.88287	14.179312	5.243583	7.243422	10.153431	16.959768	1.637954	4.594536	6.142201	31.855974	29.078528	0	10.937006	3.124747	0	8.120567	23.075279	21.709431	10.642063	6.516654	3.689476	7.104514	10.216164
AQP5	2.904134	21.793116	0.702026	2.025881	2.030745	0.215222	1.76513	17.953133	0.456824	1.686997	0.605464	18.527549	10.434509	2.545001	4.943201	18.045805	0.560096	3.8409	0.09858	1.626487	0.591074	2.482332	1.743125	2.65299	1.872458	2.728056	27.333326	0.869683	2.891552	1.995616	0	2.559752	7.340462	10.037718	1.549368	0.333821	0.270553	4.733653	1.257122
AQP6	0.20501	0.405713	0.119485	0.091192	0.096118	0.048152	0.053225	0.122089	0.039151	0.308834	0.034339	0.391219	0.14562	0.103302	0.075822	0.15432	0.061451	0.131049	0.014676	0.157038	0.091748	0.515686	0	0.08672	0.035055	0.064881	0.767843	0	0.067653	0.047947	0	0.092881	0.2713	0.035875	0.052746	0.02281	0.033376	0.107094	0.078338
AQP7	1.268604	0.307255	0	1.660217	1.52974	0.756607	0.625916	1.905185	4.335908	0	0.423111	1.89689	0.443014	0.769878	0.755858	1.681343	0	0.010402	0.322737	0.241494	1.55389	1.647487	0	0.581932	0.177647	0.808408	0.032346	0	0.505997	0.192167	0	0.729551	0	0	3.508061	0	0.186439	1.185517	0.643304
AQP8	13.655354	2.574072	0	27.467774	0.138104	0.087073	15.764589	6.213348	0.123952	0.100605	16.156209	0.044694	0.569305	0.055952	2.271585	0.084252	6.960775	0.0579	70.852865	49.857143	2.624515	3.987514	1.382597	0.692743	37.817273	0.194168	0.151801	0	0.255993	12.560876	0.535307	12.709226	5.077337	0	1.701196	54.162176	28.242684	10.354643	0.097679
AQP9	0.746645	1.689113	0.541905	5.350867	0.23367	1.949888	1.783468	0.291644	1.455536	2.831633	0.725132	1.403678	4.025476	2.108684	2.816705	1.155841	1.051406	1.697298	0.344802	0.489683	1.617245	5.963159	0	4.470434	0.251898	0.836489	2.969326	0	3.410004	0.365075	0	0.726808	2.665758	5.814862	1.005676	1.347135	0.130224	0.244928	0.881291
AQR	14.334348	12.795594	20.850932	16.092316	22.883875	21.929436	13.658385	18.291478	19.407451	19.965882	15.460929	17.719328	16.88934	20.082876	14.15833	25.046042	17.979472	14.819793	8.100044	7.35283	14.847985	20.879966	19.618897	23.21097	8.429488	15.349462	13.170495	32.961725	20.801531	17.416735	25.119499	14.340592	20.581339	21.06827	22.604909	12.608057	7.790047	21.729662	21.429764
AR	0.14697	0	0	0.222	0	0.315032	0	0.45389	0.191194	0	0.06625	0	0.421923	0.080813	0	0.024855	0.000661	0	0.270685	0	0.527089	0	1.016847	0	0.016559	0	0.393344	1.708066	0	0	0.244366	0	0	0	0.069485	0	0.114174	0	0.509193
ARAF	1.189745	2.450912	2.604313	1.167472	1.873847	1.825693	0.843599	1.081174	1.068181	1.421468	1.018314	2.612105	1.039241	1.075518	1.333879	2.187459	2.408186	0.365314	0.994617	0.807749	1.234934	1.251217	1.663913	2.76069	0.403788	0.730384	2.700792	0	0.951826	0.148758	0.587398	0.731429	3.090542	1.537199	0	0.489748	0.680429	1.556993	1.341001
ARAP1	10.582814	15.34518	6.640463	13.230745	14.397146	16.000076	12.037381	8.612976	7.966742	17.153437	9.559985	15.663114	18.073817	14.35088	13.591288	17.646172	18.217459	12.233713	8.321403	6.349147	10.012366	12.663389	9.343328	12.811435	3.748571	13.685274	17.930311	1.902459	15.503608	11.334911	45.194779	16.022298	10.234705	14.079343	18.195385	9.93084	2.33179	13.122358	12.266152
ARAP2	6.582736	8.670915	11.268278	11.109764	12.158736	10.793734	10.160818	12.364056	7.250105	10.190268	10.611507	21.115331	12.355033	8.46425	10.706939	22.652846	16.737134	7.352527	4.566761	4.393139	11.49422	19.772261	12.965709	17.122939	5.008643	8.406679	10.333335	14.700804	20.765689	11.198546	15.117847	9.846209	12.452719	15.283767	23.648577	8.660521	4.401638	13.182997	13.927012
ARAP3	4.307989	5.063751	3.821096	3.04362	8.296558	6.35546	2.712479	6.148747	4.870717	5.448216	3.061311	5.108028	6.986784	4.961027	3.955332	12.803209	4.595383	6.025951	1.61134	2.98696	4.572677	3.670921	2.533418	4.622764	1.109227	7.330872	5.28295	4.025885	6.323317	4.328878	5.846443	5.758916	4.605648	9.428211	7.380464	2.272361	0.816866	4.878696	5.757859
ARC	0.037758	0.249438	0.012908	0.073991	0	0.320125	0.01903	0.298089	0.059798	0	0	0.128714	0	0.126606	0.122141	0.047527	0.080204	0.01197	0.045716	0.076739	0.203422	0.738496	0.192663	0.167766	0.026839	0.036777	0	0	0.090614	0.155988	0	0.008077	0.040372	0	0.122459	0.012846	0	0.025218	0.120653
ARCN1	24.577427	38.906807	44.047587	34.406583	33.763311	54.52224	43.405198	28.014031	42.903533	41.893899	29.819632	49.31264	35.074591	49.649625	31.813808	53.179249	33.062134	28.911426	18.742	14.70955	31.934931	35.665491	46.678606	46.363482	18.431046	31.812435	30.55247	40.855356	35.724239	33.859803	58.320648	38.792921	49.096859	51.950763	36.187647	30.358222	21.889859	34.361722	56.135588
AREG	49.235981	484.236223	110.46146	78.274888	105.382193	432.580193	146.583373	80.736529	167.338923	88.349924	86.726708	508.237267	253.955	267.272324	314.192885	324.405318	204.195476	84.558495	45.091435	57.581024	273.489287	540.200682	151.095821	351.866438	68.95907	218.132625	67.366033	399.023929	326.035776	63.912029	211.526501	103.470796	186.17507	218.164462	420.354857	34.949922	43.563818	206.801481	226.079645
AREL1	6.516013	7.908337	10.589687	6.926077	7.382437	10.854655	8.966903	9.080544	9.878495	9.937023	6.233034	10.894967	7.440323	10.592063	6.956149	12.937523	10.44732	8.365986	4.693955	4.218255	7.438023	11.459246	5.763674	12.204527	2.908538	8.788761	9.985954	12.613059	11.056863	9.684088	11.402109	7.164076	7.811278	11.967967	13.291359	6.621422	2.869075	9.931135	10.855302
ARF1	0.19171	0	0	0.176188	0.391524	0.201108	0.276733	0.417601	1.050112	0	0	0	0	0	0	0.131868	0	0	0	0	0	0	0	0.171947	0.117445	0	0.20538	0	0	0.99714	0	0	0.234293	0	0	0	0	0	0
ARF3	8.815164	13.640868	10.152043	10.376451	16.306158	17.925038	13.911187	10.148435	15.424988	12.639641	8.951733	13.820519	9.568755	12.199486	9.874665	16.397634	12.368208	9.057071	6.127848	5.519234	10.963451	12.186825	7.461682	10.930305	5.227553	10.14517	10.30845	14.208187	12.597453	11.884231	16.426815	12.59184	10.614561	18.065301	15.124981	9.03784	3.676302	10.594583	15.992703
ARF4	36.832318	54.976588	62.444794	45.939194	56.23073	93.349969	51.951855	38.754324	83.681092	60.496191	37.109578	82.873136	40.447568	93.079677	44.84722	59.110266	39.243202	34.774322	17.952574	19.331397	50.55597	66.807508	52.076071	77.766703	27.94064	47.664435	44.415564	77.011652	62.926558	52.842644	89.545923	52.731622	62.639134	93.057718	52.463125	41.551172	13.158284	51.114113	83.365154
ARF5	18.920838	27.032291	42.04414	21.540154	26.828302	31.644537	37.877152	20.701018	34.150552	27.97968	17.841038	22.53733	22.375948	22.790807	21.820097	24.408377	31.600101	20.738437	17.962088	11.140695	21.479247	13.145453	16.794405	21.434454	10.47425	21.393904	17.512174	28.383898	23.588937	21.986388	42.13639	25.630867	25.596307	26.814559	27.006415	17.263197	7.673367	22.443746	22.523491
ARF6	5.632741	10.426927	12.932081	7.194306	13.038942	13.075618	9.5612	9.384092	11.756768	9.432319	6.960045	9.909415	9.785699	10.553074	10.297925	13.879127	13.155352	6.283877	3.293568	3.112415	8.66068	9.021333	8.43973	10.525773	3.292595	8.069178	7.24456	12.596809	11.733177	9.526216	9.35197	8.672576	7.614051	8.332863	13.852207	5.305502	2.042807	7.51364	8.851753
ARFGAP1	0.851508	1.362367	0	0.678745	0.000325	1.066839	1.00371	1.235903	1.157088	1.667902	1.113653	1.357441	1.255022	1.456053	1.400302	0.407193	2.120584	1.166316	0.300616	0.194425	0.93277	0.918499	4.094373	3.102525	0.570846	1.761752	0.77944	1.179298	1.118287	1.12608	6.498337	0.886811	0.564661	0.152521	2.267466	0.287924	0.82064	0.474489	0
ARFGAP2	11.364276	15.131054	10.581452	11.994377	21.79982	15.484657	11.995048	14.47286	10.253105	18.643702	11.793681	15.995432	14.452345	14.115696	12.283514	21.143674	17.121707	14.285685	10.802738	8.283227	10.918263	10.186332	12.451744	14.349015	6.805335	14.217133	17.60633	8.072165	15.676332	12.796256	0	13.186391	13.52681	12.516703	16.277482	10.466928	4.681041	16.605841	13.359628
ARFGAP3	18.830186	24.253902	28.480499	28.389129	24.106524	49.458359	26.921709	22.092035	26.949581	25.611273	23.317359	36.296857	30.424633	29.040293	26.329019	53.252102	24.33585	20.723174	19.000003	17.781801	24.677531	35.272149	22.462324	44.67115	18.59243	27.440067	23.850505	35.39186	32.200852	24.550953	21.232464	23.582363	32.570788	42.991576	29.637238	29.042867	17.418282	17.505442	26.413313
ARFGEF1	28.923121	25.517223	39.946897	31.799153	41.585982	44.6768	30.918447	38.407947	36.402213	43.638686	32.094929	50.49927	44.256204	37.579966	28.423893	54.292622	36.343759	29.098035	15.152611	14.367091	27.129786	42.800389	44.598555	55.648563	17.568304	33.059683	28.023764	37.516794	45.678109	42.712871	78.263282	34.695762	43.984882	44.452054	47.802538	27.217947	18.321171	38.366496	47.145324
ARFGEF2	59.123381	67.691649	81.126	56.163133	101.030465	95.012192	56.932053	89.920577	75.664681	72.464263	51.919858	95.870915	70.907404	83.010702	53.212084	106.163294	74.887184	60.43786	39.628525	32.673045	55.046472	57.397459	65.773481	81.029862	28.838026	86.297337	67.18104	81.007446	72.27871	74.306709	133.310115	68.495738	83.885641	62.260439	86.334283	49.830883	34.06009	69.817512	95.329151
ARFGEF3	5.156071	3.861257	3.722608	4.603653	8.923966	4.077536	3.644831	7.128527	2.319183	2.98295	3.473424	5.05522	3.438559	5.476508	3.620692	7.976792	7.91924	2.949973	3.039069	3.452343	3.001058	4.637269	0.943251	6.195309	2.599905	7.903718	7.087765	4.375078	3.200507	6.490382	2.47654	5.972657	4.625713	5.509174	5.048196	2.925899	2.328461	6.022124	3.07057
ARFIP1	1.563955	2.879634	1.599741	2.006002	2.47252	4.816941	5.903627	2.600387	1.312075	3.977744	2.983375	4.242652	3.444909	4.385247	2.139142	4.594829	3.906816	0.917472	1.079876	0.952261	2.798731	3.605297	8.35923	5.723848	0.891233	2.377217	3.403288	0	1.814885	4.543602	0	2.924672	6.932132	2.721829	3.482153	1.009723	0.993423	1.265928	0.881975
ARFIP2	0.68773	1.552917	0.780119	1.019569	1.417504	1.603187	0.522889	1.526698	0.886137	2.01581	0.940348	1.79263	1.426014	0.920784	1.253397	2.124602	1.44971	1.027948	0.996156	0.854033	1.028975	0.307119	0.763696	1.657349	0.332489	1.682876	2.53203	0	1.370745	1.489041	0	1.049113	0.934963	0.496021	2.053652	0.609031	0.402404	0.933097	2.166179
ARFRP1	7.70E-05	6.197698	0.012596	2.423442	2.19594	4.089673	3.970138	3.927058	2.734999	4.254828	0.913118	2.721832	5.538906	0.008779	1.587801	6.510458	4.827651	6.688177	1.712476	0	4.027916	3.460633	0	5.745675	1.877249	8.943074	3.797675	0	4.155929	2.484596	20.239127	1.39448	2.628878	2.607154	3.885475	0	0.718185	5.391276	0.044372
ARG1	0.967518	1.915377	4.110204	1.023898	0	0	1.2899	1.742091	0.940814	1.730866	1.573126	1.857264	0.357971	0	3.162859	1.243865	3.556159	0.304244	0.528784	1.073709	2.923614	5.078605	5.162056	1.382097	0	1.94217	2.738581	11.609864	2.848158	3.339681	0	3.90E-05	1.329137	0.653183	0.004381	2.119992	0	4.092247	1.424459
ARG2	4.667792	7.110208	7.301719	6.271552	5.769101	8.657224	4.35582	5.194358	4.926725	11.688805	4.227161	7.28659	5.321747	8.016575	6.421974	9.339123	5.724185	3.781373	2.752197	2.462522	7.67051	7.601545	8.569439	8.225474	3.128269	5.867686	5.252598	10.95911	10.28762	6.738952	31.932635	7.493641	8.631676	7.483692	8.639337	5.078776	3.140112	8.651215	9.969276
ARGFX	0.181676	0.199834	0.370613	0.170011	0.242091	0.195118	0.115291	0.216026	0.128969	0.214854	0.266946	0.200351	0.148147	0.258665	0.121448	0.228503	0.293012	0.101857	0.072655	0.075722	0.145775	0.203177	0.049663	0.194864	0.067731	0.13118	0.073889	0.223682	0.245055	0.207607	0.744725	0.218339	0.272678	0.218143	0.171256	0.167366	0.075707	0.20977	0.16456
ARGLU1	43.8245	64.686989	35.352469	33.320279	100.119018	86.802121	32.078079	59.722165	31.620131	113.140941	48.796112	79.623936	111.240584	34.161369	50.5826	109.297754	62.419619	59.777163	24.936174	30.469516	41.389729	26.189965	44.375148	58.500376	18.431366	56.401552	71.305893	104.015655	57.855613	49.231162	112.787689	58.900802	49.091384	48.636376	102.293244	36.608039	12.590729	50.715648	71.582647
ARHGAP10	24.299613	31.847148	33.018572	18.756404	61.434071	36.228416	21.611303	21.130782	12.732141	49.174553	37.103831	22.85277	32.089888	40.121133	25.60772	28.706306	31.224497	37.353355	11.573801	11.408033	45.979362	37.883104	81.408852	36.931409	17.273142	33.638171	30.23264	55.714537	35.899905	28.617937	32.649358	23.488944	36.725626	32.483847	38.273931	16.26694	13.79243	46.239864	25.076236
ARHGAP11A	0	0	0	0	0	0	0	0	0	0	19.894039	0	0	0	0	0	0	0	11.828456	12.487201	0	0	0	0	14.351586	0	0	19.452789	0	0	12.801897	0	0	0	0	18.10228	0	0	0
ARHGAP11B	12.477691	13.661811	11.458481	8.514072	14.253247	6.526538	12.920544	12.425342	15.175408	13.827793	0	15.553086	21.855952	21.045495	11.43816	30.375571	24.20871	17.620458	0	0	8.104181	17.092792	12.49047	16.803664	0	11.934429	22.267789	0	11.146076	13.238416	0	7.303902	12.548634	6.695089	27.604974	0	3.218289	6.442659	26.793261
ARHGAP12	13.007451	13.640286	14.575383	12.407318	27.224281	26.817665	19.545844	20.63532	17.36328	20.61545	8.035113	22.707822	14.665055	17.77706	12.998005	33.278436	15.976203	10.549661	2.887627	3.349302	27.285977	18.05011	14.037174	19.267407	3.312433	13.010029	12.153694	8.751177	12.024251	22.172151	0	20.260304	15.691334	13.960293	18.701365	6.177619	8.552205	18.684593	23.019582
ARHGAP1	21.312293	30.574074	30.462152	24.655251	24.536681	47.916398	25.353602	23.3382	40.318823	43.109145	13.08221	42.339817	25.779826	32.267785	22.328287	29.375907	31.801021	30.991961	9.543842	8.840689	8.055192	26.547013	26.119322	31.156627	8.751842	27.154418	30.67684	0	34.570906	28.071273	0	27.580226	26.703649	38.547494	39.455519	12.181827	5.041524	26.267568	33.183073
ARHGAP15	11.690147	15.531751	6.072562	18.406425	16.623195	12.093896	9.65167	8.905757	7.639042	13.524303	22.143535	15.379943	23.955711	18.069255	18.749363	17.790129	20.286127	11.204493	4.597145	5.502541	19.543424	17.767347	15.516767	13.003591	3.885412	15.551443	20.132911	26.042734	23.07157	11.307482	59.747705	16.107574	21.566142	22.151583	30.989639	16.630914	3.224635	24.658484	7.596966
ARHGAP17	4.178608	5.094797	5.376752	2.081634	5.47448	7.024927	7.587808	7.05865	6.509659	7.398004	5.332388	5.014394	3.670251	5.512468	5.519894	8.922073	5.813973	9.104308	2.980487	4.369028	4.423203	6.233266	4.300167	4.590132	3.458196	7.38593	8.11251	27.038873	6.891491	5.196473	52.606663	6.415705	5.291881	11.125699	5.534404	3.463523	0.993438	4.642079	4.049191
ARHGAP18	33.829812	36.2826	20.890707	36.003167	25.204944	40.877023	29.831319	25.498272	19.496556	27.778361	35.050132	23.595835	41.883573	37.697445	19.991463	90.04537	31.328613	31.24964	19.487132	19.779985	28.204935	44.209333	24.35012	42.3247	20.847107	28.227041	26.178658	38.897413	42.365569	26.749228	29.212387	31.005856	32.456191	27.431274	37.450042	27.80322	22.177023	32.26692	30.748755
ARHGAP19	0.105656	0	0.168739	0	0	0	0	0	0.147923	0	0.104464	0	0	0	0	0	0	0	0	0.050107	8.00E-06	0	0	0	0	0	0	0	0	0	0	0	0	0	0	0.046142	0	0	0
ARHGAP20	0.352921	1.004476	0.909609	0.346709	0.774434	0.929755	0.716191	1.353307	0.402014	1.561152	0.923379	0.517522	0.96521	0.982993	1.247575	1.381792	0.614436	0	0.305799	0.154096	0.190641	0.549002	0.162649	0.543359	0.487894	1.013081	0.727018	0	1.791098	0.356466	0	0.510415	0.969668	1.11656	1.490609	0.476515	0.040058	0.573173	1.560373
ARHGAP21	23.777491	29.709334	33.648462	22.609459	28.007156	45.309786	35.235813	35.03345	41.691591	49.63442	26.933263	38.893795	26.414649	30.75877	31.794077	34.281853	31.7928	20.826645	11.673984	13.523116	26.165876	37.072261	27.708567	39.372684	13.054987	33.700134	27.309837	49.906019	40.340275	48.067067	94.017732	33.923968	35.588529	44.737761	44.607975	17.684676	11.098218	32.999659	49.967825
ARHGAP22	1.346168	0.900647	0.803617	0.473564	0.892681	0.52513	1.800784	0.604647	0.78324	1.624483	1.117011	0.970781	1.3493	1.521352	1.174796	0.845435	1.174283	0.809549	0.527044	0.051629	0.627337	0.355948	0.211194	0.57619	0.202549	0.816947	0.918814	0	0.470339	0.501727	0	0.581312	1.459088	0.894613	1.572848	0.565453	0.306115	1.039127	1.452405
ARHGAP23	3.326938	9.605369	17.18443	4.25959	7.680808	9.685449	9.140845	6.6934	8.705173	13.85645	3.996738	19.586352	5.568028	6.883615	7.529469	8.43954	4.877204	5.828519	1.383062	3.350754	8.655365	7.994929	11.797721	6.344842	2.191984	5.498415	6.646165	11.097546	9.715854	4.77073	22.664765	6.995875	9.347578	7.602444	16.904472	2.705496	1.682214	5.40144	13.483768
ARHGAP24	7.389271	8.30968	4.190366	8.03841	5.22212	6.888399	5.237203	4.657136	3.971381	9.459873	8.759544	8.019092	10.781878	6.42852	5.367648	7.65951	7.855525	7.936753	10.163088	7.156441	6.656461	5.433538	7.294757	6.449549	6.025059	8.665078	7.955898	0	9.904934	6.016403	0.924072	7.155828	11.149249	6.778965	13.954021	8.412079	6.371033	11.376958	4.533077
ARHGAP25	5.176858	8.744827	4.301382	7.983494	5.100243	5.696426	5.675317	3.291188	3.550217	4.669848	7.691421	5.431658	13.985402	10.820491	8.375261	7.209088	7.386527	5.877284	1.134945	1.074616	6.659303	5.099226	4.809724	6.634221	0.556127	6.952584	8.667318	0	10.449214	3.957278	23.705136	6.546772	7.598679	12.685142	19.189751	6.804981	1.413961	9.854528	4.203737
ARHGAP26	8.891395	15.311138	6.724577	5.701274	19.274944	18.853694	6.658886	13.82412	5.944948	12.185815	9.720402	16.843207	26.588198	7.756339	9.849886	17.189416	16.654018	12.773734	4.437479	4.153168	10.041977	12.921189	4.41656	16.270934	3.682936	15.634304	16.32292	32.298817	13.602691	8.804693	0	8.924827	9.315251	14.568786	16.851213	6.541963	2.711363	14.296822	9.361848
ARHGAP27	0.74228575	1.26799725	0.90201275	0.8003805	1.34787275	2.4876315	0.89014475	1.6733155	1.15151475	1.17904725	0.7407515	1.492141	1.956077	0.76842075	0.9373115	1.77448875	1.5520725	0.99575	0.26527375	0.58335875	0.51383625	0.79622075	0.066925	0.8633645	0.13898475	1.31323425	1.52648575	1.007744	1.1161675	1.17473325	1.70280175	1.08762675	1.07528675	0.908685	1.465517	0.47034	0.1204985	1.131315	1.17817125
ARHGAP28	1.490397	1.00078	2.372951	1.685382	2.630465	1.296374	1.340347	0.880319	4.556099	3.21395	1.866607	1.359738	0.648368	2.150182	0.59548	0.904972	0.970785	1.462264	1.466201	1.211081	0.819455	0.833961	2.586712	2.501411	1.486482	0.898386	1.193847	0.134169	1.906846	1.038985	0	2.31624	1.523812	2.222972	1.933166	1.795371	1.428166	1.599234	2.456393
ARHGAP29	0.760229	0.951917	0	0	0.766685	0.33551	0.052016	1.707496	0.33883	1.090255	0.11377	0.358051	1.371744	2.503655	1.128558	3.477563	0.468192	0	1.846085	0.212629	0.61343	0.761673	0	0.488892	0.172814	0.803109	0.462198	0	0	1.434802	0	0	0.707523	1.2535	0.332831	0.051313	0.172858	0.870836	0
ARHGAP30	8.163877	12.41607	8.335508	15.993924	11.665582	12.126576	8.465706	6.886209	6.832448	14.402572	15.041297	12.759492	23.013404	13.667669	16.795248	12.912587	15.224454	6.127656	3.720199	4.4319	12.145245	14.01404	11.041432	8.989318	1.534651	13.047732	15.121209	4.959381	25.204199	11.880872	73.260102	16.039954	12.272672	12.930328	17.763743	12.49945	1.879407	12.128194	6.746388
ARHGAP31	16.620663	23.568719	23.359287	22.173742	30.806233	27.291725	19.932388	17.269339	25.799652	33.810149	18.552799	19.520751	26.529445	27.430538	24.988757	23.950857	20.372215	20.360214	7.465876	10.735458	27.791075	23.681153	31.492569	25.801722	8.726147	24.158383	19.698734	37.693762	33.23558	19.149063	41.854303	28.63408	31.426741	33.83108	39.600164	19.356103	4.271547	26.514578	18.532273
ARHGAP32	9.729727	13.052459	14.18301	10.409321	18.50285	26.623951	10.518838	17.430192	27.957785	19.850549	10.676507	23.139228	13.200792	13.559466	10.609306	24.365163	21.811097	11.71226	7.751282	7.772843	10.534948	17.150066	7.741915	24.652737	7.313682	14.65662	12.420726	26.623802	15.640791	15.441304	35.006268	15.559494	16.322183	17.078941	18.130065	9.078213	5.791006	15.39736	41.947292
ARHGAP33	0.545789	0.715746	0.88997	0.586474	0.746656	0.729504	1.415764	0.774627	0.764627	1.513706	0.845396	1.077828	0.637038	1.211839	1.449159	1.189507	0.595492	0.62373	0.765276	0.50556	0.443917	0.44674	0.29693	0.079975	0.33213	1.030316	1.182298	1.151583	0.528038	0.839099	0.648581	1.421869	0.204901	0.974379	0.549853	0.597321	0.288286	0.442303	0.411364
ARHGAP35	10.8978	11.81663	19.535845	11.082371	21.524976	16.490147	14.468446	14.68	19.984889	19.510805	14.929133	21.720608	13.384249	17.61076	12.132945	22.98515	15.964461	10.620513	6.704404	5.661036	12.016351	11.623759	19.810257	17.645469	5.763851	13.578673	13.04169	24.790637	15.640004	17.613954	31.768245	15.912086	18.724412	20.560649	23.172883	10.837673	7.505092	16.567771	13.518665
ARHGAP36	0	0	0.024591	0	0	0	0	0	0	0	0	0	0	0	0	0	0	0	0	0	0	0	0	0	0	0	0	0	0	0	0	0	0	0	0	0	0	0	0
ARHGAP39	2.198549	1.713761	1.772982	1.402966	1.679788	2.479447	1.650845	2.018273	1.599207	1.87051	1.275454	1.990655	1.741199	1.468777	1.700233	1.201396	1.218993	1.1337	0.826005	1.150944	1.054101	1.389274	0.517538	1.173755	0.754147	1.211919	1.377626	0.319721	1.758104	2.231189	5.26591	1.475673	0.756595	1.566551	2.646633	1.017834	0.316037	1.73101	1.984301
ARHGAP40	0	0.649263	1.599082	0.995035	0.272671	0.251865	0.009905	11.666232	0.017785	1.378701	0.751999	13.429155	0	0.81482	0.196466	0.022493	0.160047	0.436121	0.101996	0.091311	0.056478	1.39579	0.109454	0.618099	0.340033	0.076608	7.658447	4.988716	2.84557	0.075768	0	0.050457	0.159733	4.021443	0.098083	0.066871	0	0.275678	1.451485
ARHGAP42	10.717093	10.935395	6.700202	3.234672	11.046011	10.121368	8.530073	15.31983	12.192358	14.424384	4.892348	11.897465	18.994878	11.118708	10.181015	8.53678	14.447031	5.509084	1.411803	1.826529	4.308085	10.572332	1.413114	12.709393	2.567115	5.885784	14.980277	14.092822	11.972991	11.427087	10.453098	7.40484	7.833271	6.321033	18.049241	2.624467	0.697426	7.412467	11.025308
ARHGAP44	3.659983	7.762031	2.784828	0.056203	12.012876	0.112793	0	7.687151	0.048355	10.493839	0	0	6.291604	6.592204	5.789959	0.011164	5.864123	0	0	0.057276	0.189574	0	4.645094	0.000924	2.349861	0.048915	5.565273	0	6.344006	6.802683	21.384553	0.029018	0.070449	0	8.875767	0	0.948925	0.001684	8.600577
ARHGAP4	0	0.099652	0	0.61869	0.003688	0.601548	1.786548	0.015768	4.401261	0	0.633715	1.669558	0.126722	0.002668	0	3.088102	0.187308	0	4.533179	4.402022	0	5.070092	0	1.590326	0	1.113997	0.111607	1.00E-06	0	0.056201	0	1.271156	2.093908	0.590945	0	0	0	0.286907	0
ARHGAP45	0.575341	1.399229	0.859664	7.691322	0.15835	8.185499	6.019871	0	1.72119	1.372564	7.980337	6.315216	0.327593	0.375773	1.083431	7.934133	0.856796	6.316388	0	0.333139	9.724539	1.80443	4.104353	5.200746	0.14022	9.635406	0.351988	7.717731	0.37475	0.451728	2.00E-06	8.418117	6.254862	7.373668	2.814523	7.013657	0.411362	7.495709	1.925545
ARHGAP5	12.956782	14.826818	30.524911	16.40743	21.115811	24.037421	18.337898	16.185042	31.871482	23.604953	15.729349	28.330607	16.958136	23.749137	14.436491	25.257392	14.839102	11.826249	8.98739	6.924892	14.029691	21.746818	40.517954	25.995994	7.482781	12.125368	12.236154	26.182835	19.763369	31.609744	41.716666	23.469021	20.342347	18.525362	20.056557	15.040814	15.505506	20.79067	21.385876
ARHGAP6	0	0	0	0	0	0	0	0	0	0	0	0	0	0	0	0	0	0	0	0	0	0	0	0	0	0	0	0	0	0	0	0	0	0	0	0	0	0	0
ARHGAP9	1.519224	4.518074	1.665422	1.224788	0.357505	2.763344	1.010483	1.238726	0.318016	1.248386	4.920275	3.496171	7.290138	2.026078	5.913659	1.009998	5.060975	3.952767	0.205598	1.330469	2.975764	3.717196	8.555671	0.608479	0.132768	1.934305	3.982897	19.887909	7.327643	1.34106	0	1.994462	1.652375	4.161432	10.645341	2.113092	0.054419	0.695937	0.211151
ARHGDIA	34.304289	59.395517	61.26386	41.886074	58.763174	72.336099	53.79432	50.150792	62.987254	55.590942	35.073674	65.475123	60.009189	62.826746	47.387269	80.539693	66.794634	51.341039	22.760305	23.497474	48.328039	51.175357	24.873009	59.267263	19.489782	62.087636	57.305197	66.937409	68.700015	58.871787	59.165101	49.963561	61.672138	68.02192	56.224824	34.142422	9.977264	48.44579	61.950647
ARHGDIB	6.865408	14.830604	4.739498	19.484768	7.692057	10.381097	13.402083	5.945636	15.625669	7.223959	10.630265	14.593303	17.996502	10.12713	7.261557	16.170859	13.151888	5.536622	4.097252	1.949953	6.811492	4.062596	3.632098	9.002818	4.252915	11.340509	10.616638	18.923827	15.702874	4.382287	0	9.12411	10.299149	11.913277	11.756642	11.288165	1.965602	13.593814	10.959216
ARHGDIG	4.748892	1.429353	0.205247	0.880148	1.085098	0.769728	1.343777	10.474688	0.421982	0.343327	4.701252	0.162885	0.988397	0.245601	1.823559	0.216438	2.191036	0.253155	11.29575	11.495295	0.628962	1.601167	1.473544	0.508654	4.816925	0.707948	7.11491	0	0.507021	3.647283	0	3.452221	1.06568	0	1.013043	6.776489	6.626076	2.853859	0
ARHGEF10	4.571708	5.606446	6.275765	3.260842	10.89616	11.957988	7.613205	9.728538	6.27928	13.320541	4.479182	6.176471	4.721138	6.861026	6.477363	6.924945	7.071265	8.658653	1.110636	2.610405	4.837768	5.251931	0.215069	6.666925	4.513254	6.200431	4.750628	0	5.391118	6.113039	0	4.833796	5.857775	9.920231	9.206374	4.691904	1.270261	5.163587	15.213457
ARHGEF10L	7.74798	5.98423	5.731162	4.214774	8.766603	12.179298	9.271592	4.249477	2.668549	10.933515	3.055142	7.486824	9.100231	4.795498	5.0052	8.969462	5.728719	1.079973	7.001679	6.386643	3.656907	6.508086	2.76521	5.557138	3.053299	5.149231	9.469519	35.482327	6.286556	4.010224	1.320395	11.918712	8.868193	7.592359	2.848721	7.795421	3.4705	7.957064	6.552381
ARHGEF11	12.110061	7.309588	6.387749	10.128763	6.057259	7.917747	14.15602	15.982607	13.710247	18.181997	5.218076	7.524775	14.036646	12.771464	15.603896	7.073659	6.929151	10.813978	5.24874	2.111574	13.504302	13.56976	5.294149	8.06297	1.80639	10.650992	5.678609	0	13.500921	13.098458	0	7.627605	5.74084	8.718342	7.465109	4.661581	1.648605	6.933646	10.871935
ARHGEF1	5.16516	18.248843	18.498807	4.800679	22.574035	37.975664	5.932063	6.673751	4.239069	8.545593	15.444815	21.402586	4.358731	9.715127	5.844064	19.162472	19.450092	9.088123	12.20379	9.700021	7.380832	4.207465	39.426226	32.871298	8.863078	19.625721	20.058641	18.57264	6.052454	8.582473	0	36.500949	15.996172	42.787619	32.626307	15.034521	1.733069	17.576145	7.746327
ARHGEF12	19.902213	27.163296	0.578586	21.888754	38.587251	29.308592	31.460794	30.577668	33.555219	54.507626	20.210197	45.680393	29.01107	22.661008	21.49727	41.923814	24.129958	10.920573	4.612066	0.238368	18.950833	24.163344	0	0	4.745698	20.907367	16.411891	65.856722	28.688152	34.824751	18.676227	0	29.251448	0.685106	27.07088	4.634298	10.264302	31.142637	31.697181
ARHGEF15	0.60657	0.156741	9.678687	0	1.004307	0.308189	0	0.340347	1.118084	0.600494	1.017253	0.400268	0	0	1.4505	0	0	0	0	1.865755	0.16927	0	2.705415	4.556655	0	0.561325	0	0	0.659239	0	0	9.027505	0	3.733746	1.983543	0.654953	0	0.141175	0
ARHGEF16	7.335591	9.297462	15.051663	4.767601	11.715267	13.524721	7.782105	15.648417	2.976942	7.358291	3.209162	18.664074	11.838937	6.502012	6.170503	13.604969	9.853686	5.497127	3.045823	6.765463	3.41037	3.297313	6.53829	11.409864	1.468126	7.106227	11.104046	7.104985	6.444491	7.110284	3.113161	13.60286	7.884299	17.794903	10.988113	3.53706	1.232403	7.558683	4.086264
ARHGEF17	12.04413	13.856522	3.210834	7.577591	17.613499	14.376739	11.376481	11.739866	13.397823	25.185623	9.183097	11.08204	12.51252	14.363825	10.100818	13.198772	12.509169	14.627282	5.981697	5.259933	12.101308	9.558913	20.03109	2.059811	5.362451	13.58153	12.790042	24.608026	15.851946	15.226072	32.901003	2.673917	13.113161	2.618807	17.997981	6.253862	1.624847	15.530905	14.001383
ARHGEF18	2.906806	2.965217	9.100563	2.053102	2.918776	24.689778	2.043478	1.447859	2.999903	5.270058	2.201625	3.761862	4.067851	2.17447	4.220703	4.027516	2.873229	1.578932	0.95892	1.203465	3.412702	0.605601	1.930484	1.475447	0.725033	2.685312	1.843396	0	2.412597	1.521175	0	8.950083	1.844729	8.50878	4.992729	1.207432	0.178733	3.589319	1.29154
ARHGEF19	1.455322	1.29414	2.228958	1.113019	1.339441	1.034301	1.551701	0.920301	1.887457	1.281447	1.067344	1.329471	1.604389	1.714771	1.61676	3.316238	1.048387	1.668753	1.127285	1.080705	0.992278	0.647598	0.214625	9.500441	0.846212	1.41653	1.127921	0.226868	2.138239	0.729614	3.833717	1.026215	1.457391	1.845716	1.303923	0.669725	0.395477	1.381157	2.937396
ARHGEF2	17.691657	15.201942	13.907633	13.258835	12.669334	18.484809	13.857232	22.372513	19.690039	22.232348	10.432776	17.54881	20.336733	15.458842	13.565565	14.582792	15.531505	19.76717	5.582528	9.188437	14.554662	17.556483	72.284304	14.088196	4.128656	28.518165	13.433509	49.862982	18.56079	12.978285	39.807218	14.591479	14.154706	16.262182	20.053932	4.223686	1.707533	17.215348	17.256819
ARHGEF25	0	22.131976	28.731225	13.358543	25.516593	30.632605	0	23.157445	20.551284	53.670724	27.01606	23.491824	25.851073	25.991444	20.069751	21.278217	22.048191	31.306767	7.246793	0	25.269043	14.433426	0	21.965258	11.136162	18.710413	25.19506	0	32.617497	24.346207	5.487152	30.451559	24.464903	33.403517	36.224195	11.112541	4.917202	32.631787	0
ARHGEF26	6.628774	0	0	0	0	0	7.583049	0	0	0	0.233344	0	0	0	0	0	0	0	0.248837	6.277964	0	0	6.163365	0	0	0	0	0	0	0	0	0	0	0	0	0	0	0	3.270817
ARHGEF28	2.316348	1.578675	2.212752	2.32682	13.636583	3.785418	10.452106	2.720965	3.326466	6.701618	2.766114	2.837595	0.870158	4.819323	1.776604	11.103345	1.430352	3.433032	2.591657	3.904265	4.038774	1.441641	9.612045	4.152097	0.957896	2.948014	4.542164	8.31222	1.758753	3.322988	0	4.111193	3.408719	2.660622	11.048315	3.938641	2.778814	7.126742	9.689404
ARHGEF33	0.502267	0.32217	0.62545	0.273639	11.340733	12.744295	0.467751	0.752803	0.28189	11.654152	0.629687	0.451449	0.408532	0.572901	0.538982	0.607024	0.45845	0.814178	0.377571	0.28011	0.610969	0.307688	0.046968	0.23417	2.751096	0.521432	0.613796	0	0.57954	0.546632	0	0.695091	0.477655	0.624467	1.158479	10.997877	2.408858	0.589309	0.892888
ARHGEF35	80.673359	82.213003	150.295034	91.837146	0.780176	0.563734	119.289452	38.584697	4.401459	1.08558	64.695102	131.15076	86.707865	75.248274	4.641765	199.599802	72.211265	47.671759	32.485826	4.634378	3.601043	157.954016	17.604789	71.913249	0.189231	75.127978	39.528355	1.044024	112.424676	102.289188	0	129.179417	106.64856	109.28082	47.183874	0.55276	0.246368	85.47287	92.737385
ARHGEF37	2.184332	2.017061	4.847286	1.511598	134.573953	167.38672	1.557978	7.038514	23.630777	154.00367	6.929068	2.712405	7.096368	5.992205	133.986534	7.060887	1.215185	1.491349	5.506613	42.605273	40.536826	6.550448	2.552227	6.705897	20.09716	2.030907	6.530983	228.897816	6.245042	1.938962	217.381725	2.24281	1.562978	2.13566	5.527711	61.199125	16.662418	1.482286	2.081237
ARHGEF38	8.078369	2.753995	7.785651	1.6488	3.64857	2.468868	1.858432	2.304585	1.677546	3.865202	1.319261	4.321688	1.213061	1.43188	1.226976	1.381099	8.21849	7.492593	1.643109	1.519009	1.124282	1.090142	1.054925	1.103523	0.552654	8.462783	3.788543	3.600363	1.49574	4.81172	0.258825	7.987819	7.285595	7.648233	2.006692	1.23596	0.661146	8.364026	7.583222
ARHGEF39	2.354592	0.578651	1.669585	8.992743	7.278335	4.734186	8.449872	7.007302	0.621473	2.528936	2.697936	8.750345	6.134159	5.92605	2.278194	9.971498	3.657948	3.33804	2.506043	1.45511	1.362319	3.817134	0.334176	4.43624	1.372032	5.813014	5.15828	2.236604	2.272117	0.266414	0.114933	3.525137	3.765089	2.884864	1.997967	1.851276	2.068761	4.667285	1.283835
ARHGEF3	0.22763	9.673825	0.591709	0.429273	0.551051	0.596503	0.53079	0.539927	0.299717	0.59317	0.397905	0.403364	0.421903	0.410943	0.352151	0.588767	0.834833	0.688222	0.149783	0.215113	0.309451	0.554434	9.69989	0.427343	0.143496	1.184552	0.687737	0.100262	0.458605	9.137904	0.358997	0.420016	0.270279	0.121725	0.960157	0.229032	0.143294	0.412148	0.594863
ARHGEF40	10.197631	13.076699	7.966008	11.105228	21.233669	12.474542	11.124711	20.663065	7.22968	11.133925	9.667677	9.247461	10.300289	13.606806	10.854926	13.374818	14.072398	0.825048	10.6837	7.144436	10.190537	9.937189	8.65451	7.282406	6.468113	16.921711	8.200484	11.039756	12.993421	13.885461	24.403917	15.945229	9.977861	10.706747	17.452605	10.70087	3.330899	13.080635	5.813713
ARHGEF4	1.275902	2.213453	3.172436	2.609862	0.646179	2.730545	1.533687	1.52365	2.502087	1.476273	2.047915	1.732515	3.09838	1.495726	1.514953	1.082456	1.505573	8.990987	2.155611	2.99269	1.319992	1.330833	2.247498	2.183294	1.262956	1.63325	2.190399	3.301773	1.444388	3.65327	3.486908	2.041756	1.558563	5.268489	0.978399	1.924965	2.038682	2.243448	3.739066
ARHGEF5	48.323586	37.064795	106.170007	50.807287	88.439607	74.658358	54.874446	57.119608	34.197767	82.772035	32.540822	89.479871	56.802833	36.456241	72.944651	114.257937	60.932984	15.727644	27.090249	21.808634	25.327291	81.428023	21.933292	52.257807	13.341508	24.158968	20.115146	25.505665	100.220787	34.515083	60.591832	46.411918	71.682087	69.436563	72.083822	27.657743	11.007799	68.930947	85.961805
ARHGEF6	10.378805	13.326042	5.449899	14.245647	11.758289	12.29056	11.829144	10.90806	7.932673	11.084478	13.870494	12.249656	15.683666	17.845059	11.820359	10.858977	19.287923	14.150288	3.948567	4.252269	15.876436	13.173561	19.235184	11.281427	3.825151	13.387485	9.260262	12.340153	17.846644	7.330072	10.512256	15.224336	13.106365	8.582989	23.119915	12.909452	2.593637	9.351169	5.527386
ARHGEF7	0	0	0	0	0.048587	0	0	0	0	0	0	2.30E-05	0	0.217126	0	0	0	0	1.20E-05	0	0.000172	0.081226	0	0	0	0	0	0	0	0	0	0	0	0	0	0	0	0	0
ARHGEF9	0	0	0	0	0	0	0	0	0	0.046697	0.021734	0	0	0	0	0	0	0	0	0	0	0	0	0	0	0	0	0	0	0	0	0.035793	0	0	0	0.089774	0	0	0
ARID1A	14.435305	16.325521	15.190668	11.976597	18.178773	25.793127	13.322507	15.128687	11.30162	18.791535	17.276519	20.766057	15.394058	18.59622	16.68002	22.725629	14.773583	9.059638	8.044038	7.434321	17.860727	13.208405	19.329213	12.093453	7.103792	17.21901	13.916576	15.464734	20.973925	14.41444	10.258024	16.84241	15.059057	19.268285	21.718421	10.292865	5.179883	16.224234	11.465175
ARID1B	1.826551	1.578895	2.206861	1.796485	2.191793	1.983263	2.040162	1.830109	1.531968	1.559643	1.140246	0.835264	1.100736	1.25143	2.679206	1.734287	1.42115	3.707125	0.377727	0.680553	1.749365	1.721559	1.992968	2.956861	0.258372	1.368952	0.899546	9.277967	1.83897	2.933364	0	1.966976	1.209104	2.830994	1.294907	0.71329	0.502292	2.932771	1.550638
ARID2	1.111729	1.21493	2.009774	1.328967	2.319911	1.689671	2.080238	1.481435	1.641652	1.264753	1.396146	2.108863	1.329504	1.929692	1.196025	2.207208	1.465901	1.033267	0.653474	0.527918	1.331552	1.351417	1.868589	1.667894	0.539718	1.51284	1.066386	1.852111	1.916092	2.231646	0	1.920499	1.519608	1.674286	1.576761	1.373126	0.696123	1.632356	1.804566
ARID3A	1.621112	2.258497	1.317212	1.946259	1.348015	3.466256	1.331209	1.046028	2.399271	1.422839	1.384673	1.518652	2.327678	1.586324	1.903531	2.227667	1.800242	1.296961	1.17507	1.499507	1.669461	1.379809	1.474988	1.60916	0.536656	1.935637	2.10927	0	1.842908	2.231311	0	2.558068	1.597257	1.635393	2.289733	0.952862	0.344758	1.240409	1.59429
ARID3B	2.188899	3.178906	1.600787	2.051891	2.35455	4.636478	2.58999	2.042614	3.2529	3.274358	2.510644	3.444895	3.262019	0.03585	2.948955	2.824181	6.71323	5.00E-06	1.151193	1.857732	2.036065	2.102349	1.065841	2.314975	0.265594	2.712111	3.765241	4.622695	3.058892	1.96423	12.412148	2.295398	0.715828	2.077094	3.375806	1.41715	0.121418	2.118165	1.360426
ARID3C	0.058939	0.051047	0.016652	0.063895	0.091878	0	0	0.021811	0.065909	0	0	0	0	0.148838	0	0.011209	0.138458	0	0	0	0	0	0	0.01676	0	0	0.020192	0	0.11669	0.133269	0	0.020939	0.020946	0	0	0.033291	0.010972	0	0.138568
ARID4A	14.173617	17.743587	19.650792	16.812074	25.046977	27.721169	16.577894	16.151669	20.280129	27.851933	19.233908	25.126109	26.833187	18.166235	17.272757	27.107931	21.919126	19.000339	8.478105	7.337201	14.246333	17.941708	16.901188	22.636221	6.698046	17.3811	14.962309	22.491857	21.130661	24.640684	35.244709	24.51226	19.476589	23.073041	29.732964	15.635059	10.144529	21.840896	21.190445
ARID4B	9.102078	14.043162	9.846782	10.375616	20.978494	26.023079	7.524315	16.502842	8.455279	20.126143	17.303064	13.986272	16.998769	25.163676	9.733769	22.447603	17.684575	7.050285	7.653756	9.033948	17.866831	11.010414	7.531544	19.150082	6.636291	22.977572	14.159258	26.833774	21.157356	8.532407	0.054589	20.236048	15.018863	8.956271	26.054964	8.592122	3.557525	22.860745	16.297166
ARID5A	2.006686	5.578506	1.878851	4.297349	3.792406	7.47148	3.636135	5.144652	4.68888	5.040269	3.171227	4.61107	6.743439	4.014775	7.148589	3.441216	3.87736	0.978698	1.670009	1.795999	5.498008	4.367785	4.108109	3.11655	1.363535	3.571902	2.978729	8.607981	8.495994	3.545836	8.315886	4.889085	3.420079	5.024687	7.363143	2.709294	0.625191	3.517957	4.308339
ARID5B	10.53557	15.932624	16.747096	12.909	17.634858	21.26325	9.394295	15.14436	21.27954	18.760102	13.269959	18.62256	24.735785	17.22628	19.836892	14.755991	15.443168	14.844164	4.475792	5.524933	16.379602	15.884715	13.730753	19.858407	6.314232	12.288442	14.952949	11.690773	23.091963	12.548723	0	16.635934	16.944184	17.619532	26.067999	7.620417	3.771573	16.931346	15.866791
ARIH1	12.522702	17.472355	23.379175	14.822498	18.742494	27.796906	15.631704	16.963494	24.954202	19.143956	16.096594	24.241332	18.849035	21.26699	14.519881	22.752474	19.141887	13.279126	8.424247	6.886665	15.821911	21.993032	25.694673	23.696637	7.664146	15.14042	13.876377	37.868643	21.788232	18.397412	36.11125	16.50542	20.348447	21.966095	23.708785	13.37197	7.356006	18.314828	23.374856
ARIH2	0	2.00E-06	0	5.90E-05	0	4.60E-05	0	0.000185	0	5.00E-06	2.00E-06	0.000837	2.00E-05	0	0	0.00075	0	0	0	0	0.002918	0	0	0	4.20E-05	0	0	0	1.00E-06	0	1.00E-06	0	0.264459	0	0	0.032461	7.00E-06	0	1.30E-05
ARIH2OS	1.039481	0.560148	0.890859	0.54211	0.760192	0.940618	0.348739	1.169148	0.230127	1.223632	0.869854	1.253969	1.129101	0.78557	0.708413	0.518431	1.130891	0.57939	0.343303	0.644229	0.6209	0.197289	0.068987	0.434605	0.547278	0.892292	0.977552	0.266435	1.084982	1.191128	0	0.402163	0.379267	0.934533	0.868937	1.169249	0.269993	0.542758	0.540766
ARL10	0.449216	0.50285	0.768198	0.277267	0.275681	0.371051	0.465517	0.527627	0.533583	0.520003	0.401029	0.262751	0.863198	0.706188	0.325719	0.307957	0.498687	0.649027	0.139364	0.226231	0.366269	0.604654	0.628466	0.30941	0.281401	0.520719	0.354304	1.270105	0.857969	0.522844	0	0.643233	0.257372	0.527333	0.667771	0.180307	0.082492	0.292529	0.732784
ARL11	0.170349	0.107211	0.130863	0.176733	0.115357	0.171946	0.125377	0.076061	0.073301	0.172974	0.1867	0.107194	0.202751	0.313152	0.103483	0.102901	0.231118	0.093436	0.045877	0.047075	0.242337	0.098179	0.20305	0.232262	0.042123	0.135575	0.197617	0	0.229246	0.197176	0	0.088566	0.093943	0.19643	0.125438	0.120101	0.052546	0.215587	0.122742
ARL1	12.764076	17.348433	19.595093	19.408862	22.235313	25.409707	21.587231	17.805129	24.207497	19.241172	12.716754	21.918673	17.710622	21.493829	17.108761	4.095936	14.273837	10.928283	1.055986	0.914287	15.715072	16.065454	20.329375	17.744842	1.026315	16.803126	14.876355	13.704144	19.930152	20.452339	0.169289	21.999256	18.810084	27.882179	12.348212	14.21164	11.169613	21.643995	34.04709
ARL13B	1.458561	1.906363	4.351175	1.683749	4.912032	3.473746	3.330651	2.276125	0.73571	2.229561	2.146161	2.564983	1.746028	4.026465	0.963992	40.009446	1.630837	1.094134	0.323974	5.365164	2.76032	6.457811	0.448076	2.098441	3.367983	1.782797	1.511517	0	3.779674	4.261353	0	3.327791	3.983204	6.169037	4.691718	2.688888	1.541073	2.412622	4.066734
ARL14	1.446358	4.930698	4.412754	1.756847	8.943831	7.676079	3.39578	13.966298	3.699927	5.46089	1.896214	29.589833	4.656753	2.192387	8.673938	52.782124	5.578304	5.95085	7.310627	4.714879	3.696054	11.623474	1.539759	13.205072	6.551031	5.588248	6.218617	8.04927	5.787025	6.097022	0	7.048566	2.203376	20.997794	8.751677	1.177995	2.50886	4.402896	1.656846
ARL14EP	10.110965	11.571252	12.206577	10.681883	14.414992	15.186102	9.035378	13.743133	9.388509	15.088083	12.823144	15.765605	12.990403	18.116008	10.604219	15.487077	14.243354	9.152282	0	0	12.858576	13.774794	21.238596	19.977387	0	10.686222	11.728426	28.676711	13.139172	11.579298	0.275436	11.426048	17.549605	12.61815	16.919247	10.702345	7.791844	15.244269	18.014024
ARL14EPL	0	0	0.256745	0.606476	0	0.041993	0.32408	0	0.193605	0	0	0.052482	0	0	0	0.15076	0.732915	0	1.785627	2.090014	0	0	0	0	1.476161	0.063136	0	0	0	0	0	0	0	0	0.219892	0	0.146123	0	5.509293
ARL15	3.551236	2.652573	1.887218	3.378601	5.424306	3.431589	1.846562	2.709359	1.964793	3.588462	3.045859	2.072005	4.180962	2.745667	2.592034	4.098543	3.982636	4.20153	0.398547	0.462082	2.821181	2.920952	4.270933	5.394218	0.401952	5.615906	4.872428	6.834681	4.460348	2.590022	1.575422	3.273633	4.06688	5.623005	5.76231	3.249971	1.050597	4.217735	4.177889
ARL16	0.289288	0.843298	1.053216	0	0.641728	1.703486	0.498643	0.369049	0.923862	0	0	2.034855	0.938639	0.505984	0	0.954757	0.44489	0.053208	0.51876275	0.910192	0.464014	1.40E-05	0.797321	0.717496	0.183266	1.300317	0.390282	0	0.682511	0	0	0.37408	0.648217	1.943366	0.153377	4.40E-05	0.022999	0	0.75381
ARL17A	0.6826535	0.406315	0.05749825	0.5102745	3.611761	0.51154225	0.73366775	0.8586205	0.60288275	1.1632295	0.024124	0.91770575	0.5224305	0.534386	0.98221625	0.87214175	0.0442125	0.73551325	20.8576385	16.228414	1.3078145	0.43713875	2.7812255	0.47551625	6.474347	1.28423475	0.01052475	0.05674425	1.43738025	0.830587	0	1.188291	0.635521	0.690808	0.211233	0.0378095	0.54539325	1.39819175	1.38392775
ARL17B	23.183812	14.02781	38.5130155	26.2213775	58.4927785	39.6911815	21.369606	28.6056675	6.3550025	51.28866	13.343793	35.1879165	37.151217	19.852654	18.274936	25.2053255	58.028026	20.027177	8.747134	9.243516	20.2982285	2.4550325	29.8178	35.9336075	9.978993	41.449895	16.812662	57.312184	41.866765	11.7057865	16.8691055	18.7237605	15.6268775	12.446534	50.617164	10.451896	9.4266475	42.195573	31.624939
ARL2	9.339933	12.71191	9.311092	8.815003	12.19294	19.022284	14.986385	7.228067	11.855489	14.372019	9.417994	10.559134	10.431635	11.026545	10.240239	13.482208	13.803828	8.351732	6.778859	3.86563	8.444934	6.166544	13.298326	9.578557	6.293139	8.717666	7.166355	19.943565	11.35627	7.398457	0	10.327819	9.029061	11.459008	11.075688	6.796707	3.254733	8.316102	13.982418
ARL2BP	9.666075	13.803966	23.660651	13.593837	14.208112	22.167123	16.101805	12.349388	19.151272	20.583904	14.411473	18.013532	16.624148	21.673852	14.306041	36.824833	14.579734	17.885289	6.304258	5.218773	15.027375	21.4236	21.825985	22.120012	8.165724	14.590921	12.146805	28.149534	20.611066	15.746433	25.215288	15.672828	24.627184	28.668424	18.777515	11.196263	7.359613	15.474827	17.416675
ARL3	1.625193	1.861663	3.154701	2.188407	2.012181	2.479766	2.415961	1.348913	3.510328	2.681498	1.653391	2.449697	1.875489	3.28269	1.678037	2.55093	1.765462	1.052113	0.94072	0.851377	1.719749	2.709071	3.133869	2.724798	1.109826	1.498912	1.235198	4.369753	2.319585	2.399625	0.164073	2.266474	3.640564	4.037273	2.197306	1.860182	1.182543	2.78655	4.08571
ARL4A	1.906076	3.390631	9.413297	0.866614	4.933512	4.899031	3.045278	0.004743	4.892056	3.749166	2.656732	3.830655	3.454298	3.40437	3.042947	2.823544	3.149413	2.916954	0.898307	0.918864	0.000502	5.551555	0.010306	5.821503	0.972089	2.785384	3.07459	4.080755	4.96248	3.707477	9.264899	2.903275	2.94311	3.542026	4.976317	0.192953	1.200213	4.095348	2.963824
ARL4C	2.132529	5.513074	6.647774	3.469531	1.955458	8.163201	7.499669	1.012218	9.318727	4.879511	2.214452	6.197233	6.327477	4.408554	3.837295	3.489917	4.242453	3.347542	1.839596	1.225417	3.027082	7.628818	1.105457	6.023595	1.687082	2.467506	2.855561	3.373709	6.12145	3.440544	14.092179	4.324667	2.780209	4.808831	7.60128	4.189144	0.380451	2.624054	7.727196
ARL4D	0.845639	2.972455	7.468775	0.579964	0.277752	1.091417	0.538396	1.338431	2.366596	1.350355	0.731797	0.863906	1.953013	2.005288	0.77737	0.449123	0.6154	0.513803	0.281748	0.408201	1.116141	1.950229	1.558224	0.683857	0.343241	0.560443	0.641692	4.832282	0.958426	0.587153	6.023153	1.630896	0.965961	1.345437	1.996967	0.553906	0.374201	0.728676	2.990198
ARL5A	6.358961	5.594045	5.443102	7.953984	8.090628	8.096648	7.288203	7.295998	7.735698	7.268413	7.117533	8.988116	8.573319	11.771981	8.066566	10.662	6.932159	4.956329	3.298221	3.217752	6.621155	8.06145	10.134691	9.626501	3.034204	6.033092	7.413962	9.778877	10.373165	10.606696	13.377795	9.23141	7.93772	10.728957	9.833135	6.568791	3.81788	8.669621	8.306396
ARL5B	2.631912	5.142992	4.907255	3.488152	3.744247	8.886661	4.659792	3.580296	6.581189	5.068855	3.054678	6.300896	4.457865	7.289107	4.293404	4.476903	4.232186	3.009056	2.383112	2.125159	4.23832	6.70504	4.760972	7.235494	2.401385	4.229684	4.001187	5.575765	4.440628	5.653493	2.310956	5.665267	5.157732	4.422558	6.261096	2.787628	2.239521	6.154678	6.125671
ARL5C	0.190201	0	0.022834	0.088127	0.151602	0	0.134547	0.02019	0	0.098218	0.131366	0	0.030927	0.081971	0.038847	0.030959	0.023846	0	0.093667	0.45099	0	0.44343	0	0.185204	0.161852	0	0.110877	0	0	0.073037	0	0.201636	0.057678	0	0	0.115003	0.120902	0.045	0
ARL6	0	0.029183	0	0	0.04864	0	0	0.032011	0.009773	0	0	0.012274	0	0	0.203368	0	0	0	0	0.013483	0	0	0	0.068595	0	0	0	0	0	0	0	0	0.053443	0	0	0	0	0	0
ARL6IP1	20.391516	27.525755	38.8592	30.36479	31.556959	36.664499	32.156035	28.821459	57.611478	40.740213	21.118925	40.99053	33.251084	26.727819	25.179038	33.539327	33.376479	19.959658	14.564931	13.534578	15.977351	31.876983	22.422195	49.712554	13.965741	26.87879	21.928039	60.173094	23.643453	28.056043	0	33.779871	30.427387	24.171157	22.275653	15.843668	9.889283	26.776258	31.360043
ARL6IP4	0.724634	0.660245	0.093785	0.151988	0	0.086242	0.031399	0.327156	0.5954	0.690637	0.383237	0.12602	0	0.134463	0.302504	0.333222	0.306052	0	0.103769	0	0	0.567958	0	0.377995	0.240943	0.509889	0.676786	0	0.164778	0.169943	0	0.189094	0.456559	0.369466	0.978147	0.181768	0.175438	0.539593	0.250871
ARL6IP5	35.335046	56.894391	37.993628	42.428885	38.561726	66.830631	70.643766	37.584864	34.629336	44.97978	39.77131	50.704576	45.966027	69.967026	32.366198	37.316161	40.500894	30.165583	25.005218	14.104193	36.528013	45.580429	33.051134	51.406518	21.916014	38.821022	39.934464	29.768012	50.192772	49.90914	35.727597	60.399567	43.329579	57.548293	44.90285	40.758709	10.834467	55.816033	58.419701
ARL6IP6	0	0.077027	0	0.137358	0	0.116467	0.045498	0.049904	0.310119	0.323318	0.026126	0.00334	0.237325	0.11876	0.069155	0.026337	0.034663	0.049816	0.048936	0.035344	0.037104	0.12492	0	0.088281	0.166433	0.024921	0.088097	0	0.092434	0.030219	0	0	0	0	0.150031	0.032203	0	0.078132	0
ARL8A	24.603911	39.600859	31.648135	32.223415	23.181912	55.499483	25.560365	21.397433	27.92144	28.242832	22.32132	33.990943	32.561891	45.108259	25.890648	32.269935	33.248987	16.596365	16.780714	12.303212	27.627375	37.927185	18.243214	36.076187	14.235234	36.136668	24.324048	27.458278	39.102777	29.240448	0	31.135955	28.777805	51.943536	36.790452	22.53759	8.479538	32.041699	26.873278
ARL8B	12.020505	18.080122	22.650043	16.100887	17.154861	24.598809	21.044805	10.861318	22.679407	19.73978	15.143936	21.903136	20.635413	23.387694	15.320966	14.582615	15.098209	9.274054	8.327026	5.230942	14.875806	16.217233	15.623815	21.306468	7.477658	13.640206	12.055525	11.117394	18.705726	17.027416	41.032628	20.30222	16.43094	28.087794	14.641455	14.008035	5.32612	16.512534	29.926973
ARL9	0	0.325234	0.895007	0.508993	0.963178	0.475997	0.07755	0.363396	0.556464	0.907076	0.430132	0.188096	0.392776	1.040959	0.536184	0.715779	0.881258	0.146024	0	0	0.08394	1.21687	1.937146	0.240912	0.149999	0.666828	0.383649	0	0.277201	0.882742	0.912443	0.565428	0.366426	0.442702	0.782005	0.292453	0	0.493706	0.658132
ARMC10	2.35075	2.407344	3.509785	1.229009	2.869237	2.241233	2.115333	2.981759	3.304576	4.039634	1.207601	2.117521	1.780812	1.357739	2.737208	3.376923	1.179177	1.907251	0.76827	0	0.34266	0.789743	2.072498	4.224534	0.622459	2.23003	1.143011	0	3.165314	2.542631	0	2.68497	4.025635	1.809011	1.401562	2.02655	0.844105	1.205557	2.970835
ARMC12	1.315154	1.25976	0.709232	0.323997	0.857286	0.112858	0	0.169651	0.289601	0.651373	0.804329	0.578739	0	0.784885	0.460796	0.613897	0.50901	0.49949	1.991052	0.220202	0.944204	0	0	0.730907	0.378672	1.04953	1.146746	0	0.946612	0.054049	0.211669	0.127412	0	0	1.787069	0.135049	1.531691	0.728444	0
ARMC1	3.469524	2.939881	4.314371	3.889873	5.702994	5.421927	3.120696	4.078076	4.991901	4.70629	4.032185	4.500274	4.851145	6.724924	2.696689	5.429018	4.635661	4.227096	0.704346	2.147426	3.861061	4.409269	5.691024	6.6326	2.89869	3.404196	4.43697	8.89267	6.018004	4.44726	12.140691	4.20343	4.683552	6.110306	4.984098	3.70288	0.200275	4.51292	5.913697
ARMC2	3.054426	2.995143	3.505931	3.537101	6.151571	5.130445	1.877075	4.9119	3.55573	6.808963	3.232361	2.890007	4.075545	6.067977	2.652721	3.997883	5.066498	2.97903	1.703445	1.656055	3.98997	3.450235	4.563609	6.371185	1.92817	4.103393	3.545558	0	5.58985	4.399305	0	3.648476	3.848039	4.559551	7.008432	2.548634	2.047985	5.888792	4.472026
ARMC3	0.035238	3.00E-06	0.829785	1.024227	0	0	0.930904	0	0.194089	0	0.252528	0	0	0	0.000362	0	0.239149	0	0	0.500163	0.273956	0.528259	0.511058	0	0.267082	0	0.089285	0	0.017824	0.642291	0	0	0.541701	0	0.088314	0.234225	3.310615	0.015173	0
ARMC4	0.098477	0.134545	0.146821	0.046636	0.291826	0.214392	0	0.382267	0.176411	0.461266	0	0.139223	0.206253	0.32497	0	0.130601	0.053057	0.193585	0	0.020728	0.095486	0.073932	0.065634	0.123678	0.023617	0	0.088546	0	0.085988	0.118786	0	0	0	0	0.01724	0	0.032291	0.134601	1.570774
ARMC5	0	0	0	0.132592	0	0	0	0	0.205921	0	0	0.047531	0	0	0.327704	0	0	0	0	0.058173	0	0	0	0	0.03346	0	0	0	0.046195	0	0	0	0	0	0	0	0	0	0
ARMC6	0.993728	1.207028	1.13941	0.809075	0.98227	1.139518	0	1.913309	1.245913	1.275686	0.885844	1.00417	1.370239	3.0244	0.908284	1.226716	1.442212	2.214034	0.878839	0.377702	1.254099	0.339775	0	1.073131	0.574996	1.917705	2.196078	1.790672	2.086067	0.728614	0	1.20505	1.566595	1.770844	1.758703	0.823456	0.028609	0.868636	0.262703
ARMC7	0.450672	0.736917	0.495956	0.334503	1.003701	0.384326	0.300263	0.470199	0.25687	0.439078	0.297647	0.636648	0.308727	0.942153	0.29308	0.847805	0.755109	0.202412	0.219738	0.225502	0.253673	0.159564	0	0.583019	0.058328	0.545977	0.525871	0.180706	0.368567	0.352557	0	0.226547	0.573423	0.443804	0.668517	0.402159	0.199675	0.271218	0.35162
ARMC8	6.514852	6.374649	12.239631	8.901666	11.28626	9.273033	4.688502	7.220238	5.12886	10.995598	10.278773	7.560925	7.917413	14.65339	6.067585	11.895346	9.804979	7.603166	4.193475	2.569063	8.940658	11.669796	18.808179	8.276927	3.144292	7.324529	6.381712	7.848535	10.915802	11.324727	27.387689	7.150524	13.443586	18.476332	12.359215	7.443828	4.223584	13.620476	8.822017
ARMC9	0.107151	0.113432	0.268605	0.10249	0	0.130238	0.040574	0.092608	0.099823	0.265549	0.130456	0.103479	0.116464	0.141785	0.1035	0.17171	0.118341	0.130408	0	0.070012	0.067822	0.091574	0	0.041264	0.052609	0.115843	0.073986	0	0.070297	0.146874	0	0.111209	0.123204	0	0.184967	0.131487	0.042778	0.127093	0
ARMCX1	4.158413	4.651014	5.324061	4.525063	6.118524	7.969772	5.721038	4.307748	4.219784	9.008232	5.660997	3.898456	4.954047	7.499531	4.350559	3.93604	3.562589	4.375726	2.512639	1.945542	4.237992	4.070934	10.51633	6.080765	2.851306	3.518758	3.749517	8.431101	5.661204	4.927034	15.494092	6.259924	4.842764	6.599632	6.371698	3.097275	2.638655	5.383811	6.270453
ARMCX2	4.838997	5.958097	6.92605	5.284844	5.209816	11.597927	4.997074	6.109361	5.566543	10.007242	5.332214	8.644465	5.663728	10.021995	4.931858	9.331439	4.58846	6.943337	2.723275	3.46302	5.23471	8.97039	8.893593	7.820873	3.542735	4.512063	5.519461	11.863686	9.134038	7.837347	23.738707	8.896228	6.623434	15.010632	6.318899	5.457741	2.778395	7.501191	9.598006
ARMCX3	0	0	0	0	0	0	0	0.014174	0	0	1.042902	0	0.493413	0	0	0	0	0	0	0	0	0	0	0	0.253018	0	0.443333	0	0	1.189366	0	0	0	0	0	0	0.242509	0	0
ARMCX4	5.348062	5.820684	6.941867	4.862683	7.534018	7.919107	5.055079	6.309781	5.418182	10.745068	5.442955	6.386058	6.100582	7.958806	6.363093	6.623374	6.140683	4.511394	2.899326	3.05047	5.316198	3.864734	7.78383	6.043709	2.492435	5.180141	4.520054	22.501091	7.308758	7.596824	20.515075	7.329954	6.705163	6.600431	8.582284	3.771107	2.31751	6.659226	4.6838
ARMCX5	3.614478	4.073024	6.958507	4.711003	6.170774	3.916344	4.264567	5.194775	4.132358	8.339844	5.389892	6.257856	4.246649	5.39382	5.450114	7.165527	4.336392	2.567707	2.104986	2.031998	4.152123	4.161634	6.98481	4.917626	2.075735	3.203326	3.374579	18.89605	4.155379	8.818859	14.980503	4.753833	6.502526	5.211265	5.238851	3.742427	3.048624	4.986974	6.851109
ARMCX5-GPRASP2	0	0	0	0	0	0	0	0.055444	0	0	0	0	0	0	0	0	0	0	0	0	0	0	0	0.060474	0	0	0	0	0	0	0	0	0	0	0	0	0	0.077832	0
ARMCX6	5.4197	7.148982	9.258753	5.712129	6.986143	9.559561	7.961472	7.101531	6.480634	13.967743	5.873408	6.149315	7.141802	7.658511	5.161042	10.965513	5.888422	6.635482	4.503152	4.268455	5.041575	7.718338	3.524807	7.165699	3.488221	5.316961	5.924348	6.313007	8.468352	8.23612	0	8.986792	6.010197	11.272406	8.436565	5.750057	3.446733	6.518013	8.983033
ARMH1	1.122275	0.817417	1.049333	1.715759	2.763019	0.823135	1.041259	1.075423	0.373901	1.085055	0.773308	1.563939	1.110767	1.810493	1.070278	1.559403	1.639205	0.480291	0.681906	0.672377	0.868942	0.531069	1.389377	0.650573	0.591675	1.113827	1.227601	2.137762	1.254137	0.624736	4.419294	0.94667	1.701114	0.829159	2.866879	1.140761	0.373043	0.726931	0.931367
ARMH3	13.202071	15.245395	20.377254	17.69647	22.687418	20.348969	15.511208	17.75942	14.057536	26.560466	17.166145	19.364839	15.196128	23.578584	15.075733	24.188421	16.27679	19.747995	10.22832	9.545356	15.533886	21.724112	22.147631	23.052661	9.10157	17.795795	17.046833	30.102295	22.136122	17.864016	29.990336	16.964084	21.009159	24.53764	24.024278	15.071198	7.894205	25.054744	17.584298
ARMH4	4.279287	3.843307	6.811873	3.337566	3.686878	6.827128	4.05416	2.575711	6.772928	7.196316	4.84463	3.204364	3.634769	5.024851	4.524144	3.766992	4.185636	4.555661	1.117223	1.634146	5.122345	4.106348	3.007192	5.302085	2.182646	3.247868	2.920946	25.6596	5.753393	3.006331	15.514856	4.816401	4.574581	9.837411	5.754456	3.229631	1.025728	4.595705	3.788354
ARMS2	0.032813	0	0.301864	0.026549	0.060897	0	0	0.134749	0.253766	0.118253	0.105589	0.392228	0	0.690897	0	0.149367	0.028726	0.050733	0.084755	0.023641	0	0.245386	0	0.083795	0	0.325082	0.266676	0	0	0	3.80968	0.138775	0.138994	0	0	0.083221	0.072724	0.379461	0
ARMT1	2.845681	2.165285	4.75008	3.079192	3.719737	2.547155	3.202052	2.504683	2.84124	3.259023	3.439337	2.938071	2.326977	4.912898	2.142862	2.666323	2.555708	2.746007	1.476209	0.594413	2.799905	3.419647	6.045729	3.970444	1.295024	2.281654	1.923177	2.2179	3.437826	3.127406	0	3.276959	4.16653	4.620945	3.370647	2.415859	1.389298	3.612448	3.824799
ARNT	3.020092	12.006091	14.646856	12.30994	18.11717	20.699296	4.157159	13.444127	14.872173	13.76038	1.915795	2.863557	3.129556	21.996413	12.594249	18.375376	12.227235	10.150043	2.697096	0.990284	11.245844	14.100641	11.489454	14.946251	1.647478	15.587944	12.526115	6.136414	15.65377	11.081418	0.475468	14.924873	13.471079	20.191268	15.208564	2.546928	1.347552	14.300565	10.552826
ARNT2	7.323407	4.328538	3.047389	2.281696	9.049312	2.07667	9.501507	6.220385	1.044052	3.226653	8.215663	9.975431	9.034492	3.655019	2.335695	1.663856	3.998648	2.372087	7.198925	6.539596	2.349814	3.374383	3.641192	3.954457	7.150867	2.993723	4.337977	4.047387	2.997821	3.194922	3.558149	3.16752	5.432006	2.944552	3.969953	9.460885	5.703983	3.917324	1.472085
ARNTL	0	0	1.00E-06	0	0	0	0	0.031191	0	0	0	0	0	0	0	0	0	0	0	0	0	3.220033	0	0	0	0	0	0	0	0	0	0	0	0	0	0	0	0	0
ARNTL2	0.330355	1.782038	0.800337	0.961857	1.543182	1.540235	2.358688	0.477883	6.767809	1.003708	0.734775	3.541734	0.83241	0.577738	1.223484	1.742199	1.04637	0	0.146115	0.204198	0.49699	5.00E-06	2.20E-05	2.626973	0.120794	0.473753	1.648651	0.002199	1.816467	0.657697	1.294005	0.844098	2.79739	0.511925	2.691909	1.12674	0.44599	0.873787	5.806405
ARPC1A	54.344661	66.97438	104.385368	52.56213	97.672145	120.332658	110.729758	72.18443	154.777791	73.723926	51.251555	111.682372	56.912708	78.435871	68.146771	91.689301	81.993099	56.95193	28.42991	27.355364	49.813586	79.382325	66.099769	70.792563	17.652067	72.23919	69.179574	92.159528	62.031279	101.327613	85.994988	66.759233	89.101324	77.583382	90.401122	37.252001	24.312954	69.421726	92.707366
ARPC1B	82.674354	113.63267	79.469071	78.846078	56.810274	133.80962	116.031736	57.186473	77.116988	68.377773	61.778663	101.781432	82.771626	101.78268	73.059789	91.789625	95.519085	53.246399	28.461488	17.877929	56.62986	83.96999	36.237306	63.999258	15.858107	86.787135	71.640063	140.85723	91.08057	76.056285	85.660361	90.474235	84.706748	84.821414	122.916934	54.029385	10.782817	71.312717	71.992678
ARPC2	43.438632	68.625305	69.223774	53.243228	55.107448	84.535269	57.623402	37.723838	72.394623	60.493151	36.943094	75.045517	91.005206	58.176209	70.314436	77.940356	67.358904	18.847966	29.763075	15.004165	52.255606	52.422891	35.882333	53.015153	16.374357	48.075	51.626834	77.818559	49.185131	50.676213	0	56.686386	50.073338	48.876946	66.347977	35.441154	8.196187	36.649858	53.61469
ARPC5	0.198157	0.093988	0.481794	0.092535	0.215219	0.644323	0.155053	0.128632	0	0.19206	0.169914	0.391644	0.221582	0	0.186707	0.667763	0.185569	0.365369	0.076963	0.284951	0.10084	1.250328	0	0.383408	0	0.527991	0.121151	0	0.475225	0.769227	0.034055	0	0.150223	2.627389	0.584834	0.096643	0.311988	0.280973	0.216137
ARPC5L	2.509864	4.594372	5.582539	2.857436	2.452285	3.955563	4.102459	2.3015	4.167436	4.924159	1.772949	6.139864	3.076448	4.244503	4.482909	4.066579	4.361392	1.498818	1.173718	1.548778	4.328775	4.142578	3.629671	2.495177	1.100787	3.719973	2.738657	1.531503	3.720099	3.278464	0	3.437815	4.96454	4.914306	4.066082	1.754071	0.819688	2.548844	4.420478
ARPP19	4.023237	5.85297	10.46844	4.724216	7.825901	9.242318	9.798796	6.150994	14.06272	6.58321	5.583975	13.329952	10.302105	7.262852	5.81556	11.817899	7.415433	2.540608	3.118157	1.494849	5.585854	2.843826	8.068921	6.586121	2.546213	4.775701	3.669635	5.799218	6.738597	8.37855	0	5.744748	5.813791	12.797718	7.227684	4.751682	2.984763	7.645719	8.466128
ARPP21	0	0	0	0	0	0	0	0	0	0	0	0	0	0	0	0	1.00E-06	0	0	0	0	0	0	0	1.00E-06	0	0	0	0	0	0	0.007426	0.089078	0	2.00E-06	0	1.00E-06	0	0
ARR3	1.769947	2.348184	3.159281	2.129517	5.346843	3.010073	1.517611	1.567277	2.187929	4.590279	1.563578	2.344401	2.443773	3.801392	2.002622	4.040534	1.868669	1.995827	0.636036	0.973338	1.748148	6.210476	3.928246	2.249438	0.65673	1.758889	2.161272	0	2.6856	5.260512	10.161877	2.850195	3.244291	3.177937	2.411742	2.125214	1.236736	4.38347	6.115868
ARRB1	0.664531	0.356596	0.341368	0.660211	3.147476	0.731285	0.716222	0.709799	0.582492	1.995063	1.424091	0.116926	0.431331	1.284262	0.738619	0.451461	0.812689	1.081863	0.410881	0.681505	0.715946	0.475525	1.739187	1.037488	0.1423	1.284974	0.888004	0	1.137354	0.797921	0.027997	1.511578	0.542761	1.484996	1.173441	0.61064	0.437026	0.760653	0.477982
ARRB2	2.778057	2.592077	1.428959	2.949053	1.493725	3.04236	2.933416	2.153895	1.903097	2.177467	4.236525	2.110775	4.568706	5.636332	3.557202	2.622104	2.656261	2.127363	2.497062	0.415671	2.881063	2.995449	3.233464	2.836111	0.896223	2.808896	2.971344	19.968685	4.320694	1.435955	0	0	2.344487	2.791961	6.098932	2.105236	0.691061	1.663214	0.944539
ARRDC1	4.821466	12.188201	15.219279	6.899466	16.165851	16.838597	8.384444	8.288127	13.814565	12.470135	6.41642	20.309124	8.371605	11.47054	11.254318	11.486438	13.63635	10.452336	6.230146	3.356827	6.627611	9.573958	5.802994	8.707836	2.916735	11.660815	13.087867	11.5602	10.271613	8.332353	11.902907	6.432231	11.81139	9.022801	14.328683	6.00267	3.53803	7.585886	13.325336
ARRDC2	7.061462	9.011925	5.55401	2.848625	8.333614	6.19246	3.247611	4.195654	2.402678	5.716378	5.05714	10.651862	7.58703	10.770811	5.939359	4.187096	9.316549	4.400395	3.200981	1.569534	4.714464	6.600642	4.761654	2.975527	2.346884	6.615542	5.213027	15.265916	8.364449	4.405894	0	3.805267	3.339689	4.426287	9.37284	2.936225	0.879389	3.59607	3.455168
ARRDC3	13.593698	21.056991	11.655352	17.067805	17.830258	35.85316	30.118964	11.053204	46.39975	19.503039	18.922611	24.029701	27.969658	24.014225	17.846385	25.944348	13.108208	14.576193	10.173625	7.369447	17.632481	27.994944	14.986064	26.010837	10.196484	12.975353	14.643824	15.390398	23.02036	18.393542	38.015741	32.49297	15.663708	37.540339	29.441971	13.057803	6.33474	16.010573	43.313609
ARRDC4	6.571551	5.14953	11.069912	9.662043	9.794983	10.866552	5.076196	20.040179	5.039491	8.857421	7.369099	4.001315	5.682708	9.919779	4.730993	5.675066	5.759161	7.241119	3.599967	2.525542	5.286162	9.559773	29.168126	9.72931	3.218492	6.344113	6.321392	14.951769	7.914883	10.515805	0.155939	8.709561	5.515921	5.510927	8.783781	4.571585	5.18949	10.78844	6.055401
ARRDC5	5.405186	7.827281	2.627541	6.790762	6.171298	4.59855	2.864514	3.810114	2.539355	6.327076	11.958194	6.26404	6.778492	6.256067	7.456592	6.518612	12.458785	3.963837	1.530831	2.402512	5.91796	5.113003	8.907074	7.153349	1.153543	5.949593	7.27629	10.05076	12.696941	4.956878	22.805809	5.189736	7.037121	7.432022	18.233027	5.558167	1.739949	9.834719	3.919816
ARSA	0	0.302379	0	0	0.316571	0	0	0.102833	0	0	0	0	0.992627	0	0.743619	0	0.83932	0	0	0	0.574505	1.610481	0	0	0	0.155039	0	0	0	0	0	0	0	0	0	0	0	0	0
ARSB	3.021226	3.786189	4.004987	4.323117	3.237682	6.463034	4.389738	1.278849	4.69025	5.139986	3.541005	5.442884	2.745589	5.241866	4.314846	3.772278	3.996493	3.943167	1.834302	2.098537	4.403058	4.771354	4.117765	4.668981	1.42095	3.800088	2.703833	3.083537	5.132799	2.783518	7.694018	3.119809	4.175409	7.479197	4.002033	3.577274	1.87712	5.916954	3.662251
ARSD	2.635647	3.740982	4.620935	3.29035	5.619087	3.406556	3.050332	4.822281	2.000351	3.7272	3.235967	7.152388	2.032998	3.311363	2.825717	1.752235	5.113406	2.689532	2.768957	3.628849	2.013999	2.430568	1.31527	2.448503	1.548351	3.58612	6.142548	3.911182	4.759464	4.179843	1.57556	2.907541	4.619455	5.280338	4.082789	3.525228	2.760158	3.254172	3.096541
ARSE	17.17911	16.52967	6.360201	28.538271	30.269577	11.449782	14.774171	33.068165	1.982709	7.036789	21.645981	7.469565	7.931577	16.001624	10.23626	20.164627	21.985803	9.233764	37.116787	34.216389	6.660779	8.456554	2.100305	14.93133	23.17373	13.904872	9.803337	0	8.673805	10.06436	0	10.865029	15.766125	13.790237	3.478398	37.079415	29.619151	27.881483	2.830441
ARSF	0	0	0	0	0	0	0	0	0	0	0	0	0	0	0	0	0	0	0	0	0	0	0	0	0	0	0	0	0	0	0	0	0	0	0	0	0	0	0
ARSG	0	0	0.105322	0	0	0	0	0.044465	0	0	0	0	0	0	0	0	0	0	0	0	0	0	0	0	0	0	0	0	0	0	0	0	0	0	0	0.01124	0	0	0
ARSH	0.041456	0.023979	0	0.022517	0.051751	0.065156	0.034618	0.279574	0	0	0	0.083863	0	0.062991	0.12085	0.007895	0	0	0.023864	0.010009	0	0	0	0.165165	0.008196	0.00966	0	0	0.082475	0	0	0	0	0	0	0.093836	0.046509	0	0.171119
ARSI	0.041899	0.461398	0.93736	0.273736	0.039274	0.743284	0.871546	0.637704	1.620273	0.791083	0.452898	0.399692	0.48954	0.723934	0.339108	0.299693	0.513093	1.018924	0.11476	0.390367	0.990898	0.773252	0.550403	1.115872	0.198523	0.325373	0.317462	0	0.929143	0.615879	0.202356	0.605089	0.358445	1.191753	1.027943	0.231672	0.027562	0.425672	1.066455
ARSJ	0.380102	0.536056	0.940289	0.454416	0.737503	0.62478	0.7715	0.626056	0.876096	1.277098	0.660213	0.32622	0.731443	1.541392	1.16924	1.817348	0.82132	0.889017	0.338746	0.548727	0.675255	1.103156	0	0.692635	0.477566	0.52679	0.774823	0	0.920496	0.44945	0	0.657053	1.221627	1.041083	0.876711	0.536433	0.188965	1.157675	1.3717
ARSK	1.907441	1.631637	2.085522	1.705368	3.289398	1.980103	1.925987	1.376391	1.901419	2.239376	2.538982	1.99748	1.88981	3.171738	1.638941	3.199917	2.075644	2.245696	1.408614	0.964918	2.146454	2.366949	2.186859	2.438942	1.897514	1.53387	1.256422	1.472786	2.504619	2.2331	4.211769	1.849326	2.486794	3.509392	2.059034	1.366209	2.853883	2.822164	3.459431
ART1	0.036777	0	0	0.029915	0.034405	0.069413	0	0.06796	0	0.033418	0.103966	0.022269	0	0.055757	0.186432	0.125936	0.145862	0.086551	0.015859	0.053194	0.065795	0	0	0	0.021833	0.038696	0	1.891181	0.127554	0.024986	0	0	0	0.037735	0	0.046757	0.030838	0.061147	0
ART3	0	0	0	0.977511	0	0.810417	0	0	0	0.10212	0.26221	0	0.76315	0	0	0	0	0	0	0.101016	0	0	0	0	0	0.211926	0	0	0	0	0	0.494375	0.2536	0	0	0	0	0	0
ART4	0.310241	0.308188	0.130144	0.268502	0.317025	0.21182	0.201563	0.439773	0.08359	0.213111	0.580209	0.588081	0.088439	0.361437	0.168219	0.367079	0.303542	0.061813	0.123378	0.149486	0.50901	0.341651	0.481137	0.269	0.236084	0.323291	0.178245	0	0.940451	0.561108	3.54188	0.439974	0.412652	0.360173	0.155848	0.222161	0.192412	0.804169	0.108847
ART5	0	0	0.054192	0	0	0	0	0	0	0	0	0	0	0.091606	0	0	0	0	0	0	0	0	0	0	0	0	0	0	0	0	0	0	0	0.137857	0	0.037964	0.025355	0	0
ARTN	0.154995	0.067256	0	0	0.193516	0.091118	0.048577	0.052215	0.087218	0.11767	0.031353	0	0.118397	0.078538	0	0.110713	0.05704	0	0.033465	0	0.030823	0.03304	0	0.022057	0.130208	0.108272	0.11981	0	0.192866	0.159019	0	0.124137	0.068964	0.026685	0.064407	0.120633	0.050751	0.150647	0.022861
ARV1	3.038432	3.204423	3.12388	3.638404	4.671162	3.918197	1.420056	3.334046	2.863649	3.787425	3.339885	3.674759	2.60416	8.84036	2.925082	2.507689	2.656809	2.913737	1.587144	0.958556	1.22024	3.32678	8.584171	3.220686	1.579289	4.205766	2.791428	0.828639	3.690909	4.713186	1.40195	4.765428	4.115869	5.627784	3.132704	2.619139	2.228663	3.979717	4.518792
ARVCF	1.784919	1.203316	1.068011	1.414143	3.143646	1.844368	1.431583	2.779979	0.774871	1.78566	1.166144	0.912458	1.516281	1.605824	1.248172	1.127337	2.547013	0.758328	1.441196	0.776341	1.287028	0.685786	1.168091	1.785255	1.300949	1.300147	1.37985	2.232845	1.554315	2.007557	5.187308	1.776768	1.439362	0.837186	1.719395	1.172828	0.462455	2.37079	0.781059
ARX	1.116405	0.242787	0.668166	0.272374	0.167392	0.051163	0.54733	1.907204	0.175496	0.014171	0.409321	0.557657	0.757587	2.377591	0.764102	0.867348	0.672098	0.036887	0.275082	0.439646	0.63887	0	0.16198	1.524683	0.340374	1.392848	0.801351	0	0.162889	0.737005	0.224839	2.489031	0.049771	1.019221	2.814131	0.125475	0.192721	2.174621	0.068857
AS3MT	0.504715	0.715988	0.217449	0.258989	0.777248	0.373728	0.387008	0.716837	0.057367	2.314645	1.557302	0.652431	0.464164	0.543556	0.167886	0.87046	0.558619	0.274387	2.286185	1.04573	0.886588	0.501294	4.469032	0.347458	0.541771	0.395526	0.510019	0.160902	0.359215	0.506096	0	0.176029	0.743175	2.057924	0.829381	0.348702	2.271444	0.943093	0.408341
ASAH1	9.098542	4.54004	13.496174	16.447608	9.3145	3.092419	2.299957	6.085381	6.406274	6.691777	7.136112	13.115687	5.375531	8.742995	6.187852	3.48739	5.435537	7.469869	4.646803	1.05434	3.795759	4.005216	47.322788	5.297738	1.466877	4.803074	4.473008	54.868036	3.340876	3.121994	92.853817	8.44486	9.095605	16.252401	10.400791	14.960061	4.300415	12.902778	6.354502
ASAH2	0.602608	1.21748	2.582491	0	0.562116	4.882581	0	0.14483	0.2275	8.174156	0	0	1.512775	5.193345	0	1.258744	0.708896	0.318773	0	1.24055	1.175204	2.241002	7.405366	0	1.062708	0.778549	13.407769	0	1.205469	0.277544	0	0	0	0	0	0	2.246664	0	0
ASAH2B	0	0.193559	0	0	0.113094	0	3.90E-05	0	0	0	0	0	0.600608	0	0	0	0.005195	0	0	0	0	0	0.001689	0	0	0.100952	0.163201	0	0	0	0	0.255319	0	0	0	0	0	0	0
ASAP1	6.764767	11.00188	3.89108	5.066913	3.099892	15.958549	5.448217	4.901312	6.182787	8.628032	4.91108	9.405824	14.806457	8.46166	5.223778	9.967107	7.907088	4.755532	2.630502	3.996882	8.532488	7.048988	8.537956	11.214428	3.826861	7.143122	6.309745	0	15.367307	7.341802	7.784684	7.802123	4.971893	7.631056	14.794593	3.512084	1.643875	5.519906	13.089348
ASAP2	12.864482	28.422548	22.69152	10.800119	18.388195	50.1746	18.352485	22.666432	39.62401	21.286123	14.091843	37.502672	14.074643	16.686508	19.486095	9.603182	20.406817	12.952682	5.5342	6.420745	17.157524	23.420232	8.138247	22.907755	5.515452	18.125181	15.400295	51.277843	21.794421	20.565697	0	21.999473	21.459416	20.688121	28.468986	6.213164	4.97267	21.693425	32.743559
ASAP3	7.025218	6.030686	8.267633	6.039033	11.420843	8.107461	7.208499	5.118921	7.171131	16.856623	7.910377	6.405502	9.005402	7.448873	6.027672	8.26864	8.003434	7.725764	6.229014	5.171132	7.589653	6.07124	9.013726	6.74066	4.563606	7.319931	8.803664	7.086224	11.812705	8.384753	24.252202	11.107087	10.28974	15.248633	9.739919	9.275209	2.496638	9.87596	6.616136
ASB10	0	0	0	0	0	0	0	0	0	0	0	0	0	0	0	0	0	0	0	0	0	0	0	0	0	0	0	0	0	0	0	0	0	0	0	0	0	0	0
ASB11	0.720831	0	0	0.711962	0	0	0.92392	0.023775	0	0	0.82434	0	0	0	0	0.900854	0	0	0.529533	0.577196	0	0	0.901241	0	0.356415	0	0	0	0	0	0	0.961652	0	0	0	0.607681	0.344101	0.907184	0
ASB1	0	1.372072	1.764397	0	1.764959	1.539243	0	1.166146	1.612993	1.505883	0	1.62574	1.445094	1.329811	1.218887	0	1.691141	1.224939	0	0	1.12252	1.392244	0	1.260616	0	1.140336	1.256217	0	1.077385	1.170985	0	0	1.112246	1.213814	1.803184	0	0	0	1.138452
ASB13	1.237713	1.164832	0.946736	0.9176	1.525015	1.546008	1.281133	1.21465	0.838447	0.985738	0.783953	0.55812	1.343758	1.371352	0.627019	0.7306	1.786907	0	0.780902	0.518012	0.885276	0.343207	0	0.924477	0.84576	1.218069	1.8232	3.235779	1.335107	1.130949	3.254141	0.652491	1.209373	1.409426	1.107904	1.112498	0.258931	0.947695	0.34043
ASB14	0.265049	1.026805	0.883645	0.931535	2.312389	0.996914	0.436134	0.787871	0.105898	1.371352	1.539725	1.023635	0.428331	1.597359	1.479835	0.753457	1.405239	0.445828	0.353612	0.750051	1.07699	1.699119	1.700176	0.810338	0.284603	1.450187	0.960068	0	1.805652	1.792485	0	1.244856	1.589715	1.127379	0.964562	1.018777	1.015454	1.316957	0.943214
ASB15	0	0.007086	0.034828	0	0.16047	0.015364	0	0.008946	0.027655	0.08934	0	0.079392	0.009365	0.062118	0	0.023323	0	0	0.014101	0.017752	0.02196	0.136301	0	0.034832	0	0	0.016841	0	0.057044	0.134639	0	0	0.017434	0.016945	0.040681	0	0.009187	0.006806	0.08682
ASB16	0.373977	0.307933	0.768842	0.569302	0.753818	0.312449	0.217831	0.722452	0.450182	0.527641	0.599852	0.428285	0.331319	0.522544	0.698403	0.840661	0.644723	0.895907	0.362247	0.853039	0.241504	0.948941	0.235015	0.451639	0.285052	0.464911	0.530215	0.548941	0.491619	0.574776	0	0.566443	0.298519	0.510471	1.202853	0.430206	0.212058	1.102849	1.250121
ASB17	0	0	0	0	0.083838	0	0	0	0.300065	0	0	0	0	0	0	0	0	0.210252	0	0	0	0	0	0	0	0	0	0	0	0	0	0	0	0	0	0	0	0	0
ASB18	0.063769	0.104478	0.21886	0.084992	0.069323	0.067493	0.099747	0.123276	0.071959	0.116336	0.078067	0.049279	0.082667	0.075315	0.081917	0.132111	0.1136	0	0.027384	0.005765	0.100519	0.162495	0.036842	0.089112	0.085128	0.063991	0.024537	0.136422	0.160054	0.100241	0	0.113471	0.102102	0.039793	0.051933	0.123952	0.036453	0.083022	0.199719
ASB2	0.466028	0.723567	0.952322	0.569625	3.9405	0.654185	0.475617	0.758698	0.129635	9.100497	0.651174	0	2.441054	0.50198	1.251466	0.568675	0.959135	1.947804	0	0.458258	0	0.290746	14.034748	0.368396	0.329443	0.660013	3.664262	0	0.664465	0.42021	5.40E-05	0.605318	0.953524	1.10226	2.13841	0.401062	0.08601	0.332711	0.370763
ASB4	0.103357	0.150739	1.2881	0.206606	0.249623	0.186972	0.116942	0.194097	0.106607	0.227277	0.152988	0.156579	0.159046	0.211393	0.115506	0.216331	0.184527	0.060086	0.117512	0.103161	0.187176	0.315792	0.113203	0.194566	0.06118	0.856538	1.206035	0.205502	0.229987	0.269369	0	0.271591	0.161644	3.098714	0.606361	0.202818	0.163883	0.147999	0.134168
ASB5	0.007337	0	0	0.035949	0	0	0	0	0	0.080428	0	0	0	0	0	0	0.006495	0	0	0	0	0	0.153136	0	0.004346	0	0.00758	0	0	0	0	0	0	0	0	0	0.004136	0	0
ASB6	1.06793	1.112626	1.132583	0.686924	0.976626	1.385751	1.201135	0.941524	1.04716	1.604099	0.839708	1.546938	0.872987	0.945762	0.999705	1.166909	1.189163	0.819127	0.662967	0.549535	0.905728	1.002674	0.709183	0.682332	0.344138	1.115264	1.034672	0	0.943372	0.869456	0	1.15175	0.96963	0.996717	1.10654	0.691589	0.214289	0.813959	1.206656
ASB7	0.143675	0.108103	0.145636	0.144354	0.324837	0.158918	0.066303	0.096945	0.200923	0.035917	0.169139	0.222971	0.173231	0.169839	0.164992	0.269026	0.115941	0.156408	0.016921	0.042772	0.182268	0.093232	0.46455	0.189704	0.054074	0.094878	0.101511	0.600294	0.177441	0.1271	0	0.154016	0.202869	0.259885	0.114152	0.128062	0.055528	0.306224	0.151358
ASB8	1.770983	2.409934	1.758036	2.591491	1.97139	2.546955	1.373739	2.519476	0.77081	1.938264	1.540392	2.49482	0.71306	2.852607	1.619759	1.80605	2.870921	1.809291	1.209636	0.546453	1.133252	1.131478	1.902758	2.339315	1.013032	2.653314	1.344848	0.374398	2.225475	0.788335	0	2.612048	1.147492	2.163608	0.569093	1.869095	1.181819	2.155688	2.361596
ASB9	1.024712	1.682285	0.179536	0.623154	0.669569	0.456647	0.433323	0.443919	0	0.04569	1.299241	0	0.673836	1.699128	0.831385	0.394143	2.578046	0	0.458816	0.249672	1.383207	1.229756	2.141921	0	0.409725	1.460704	0.500175	3.995761	3.355234	1.076422	9.065817	0.691583	0.397513	1.273391	1.432057	0.952149	0.23978	1.794292	0.824675
ASCC1	3.391643	2.27617	5.748168	3.646177	3.86475	3.982974	3.545349	2.399979	9.590011	6.093042	4.571077	6.715545	3.840196	8.202334	3.125217	4.568851	2.438559	3.798171	1.83837	1.193539	4.430335	6.427566	2.178576	5.139228	1.78473	2.157679	3.049191	5.702639	5.833463	6.131333	0	2.756075	4.578466	5.756329	3.298965	3.246908	1.967063	5.2956	6.650019
ASCC2	15.345836	23.330505	20.086049	20.071023	30.413668	29.16489	19.100802	25.827083	20.549265	23.287411	19.62337	30.502499	25.483299	26.342085	19.747366	40.002089	26.42284	19.625185	12.317962	11.303572	19.544028	20.664664	21.850473	25.776856	9.352452	27.992086	22.227313	19.660963	29.779938	23.499672	20.395943	17.532716	25.814891	30.483504	29.255245	14.883341	7.31067	24.294445	25.193195
ASCC3	25.871341	24.232638	32.66379	29.252463	31.174484	43.145511	27.509635	41.044463	38.401671	35.226976	29.96464	35.651073	23.780337	43.281788	24.399272	39.834043	43.189755	30.116017	15.735319	14.274057	31.99033	39.957722	33.019105	45.811134	16.016744	35.648783	24.763852	44.389125	41.913533	40.495758	45.662686	31.673545	35.495867	54.452757	38.12199	25.884437	13.058564	40.998264	32.99085
ASCL1	0	0.023634	0	0.066594	0.008496	0	0.011408	0.003319	0	0.082755	0	0.011031	0	0	0	0.005186	0.00802	0	0.070546	0	0.081372	0	0	0	0.02149	0.075786	0.00936	0	0.054331	0.012463	0	0	0.009691	0	0.011308	0	0.010209	0	0
ASCL2	0	0	0	0	0.093649	0	0	0.009184	0.014074	0	0.020232	0	0	0.038012	0.018254	0.007144	0.022085	0.039444	0	0.009058	0.011205	0.015995	0	0	0	0	0.038657	0	0	0	0	0	0	0	0.031168	0.010615	0	0.010416	0
ASCL3	0.522461	0.672491	1.118882	0.807159	1.609744	0.206466	0	0.524981	0.142894	1.169839	0	0.568059	0.245774	0.781513	0.182623	0.543728	0.569218	0.666133	0.074855	0.156426	0.887218	0	2.816369	0.481041	0.234577	1.985964	0.395047	0	0.928803	0.803208	0	0.183304	0.642709	0.258459	0.648824	0.587651	0.11981	0.608554	0.376457
ASCL4	0	0	0	0	0	0	0	0	0	0	0	0	0	0	0	0	0	0	0	0	0	0	0	0	0	0	0	0	0	0	0	0	0	0	0	0	0	0	0
ASCL5	0	0	0	0	0	0	0	0	0	0	0	0	0	0	0	0	0	0	0	0	0	0	0	0	0	0.011768	0	0	0	0	0	0.017917	0	0	0	0	0	0	0
ASF1A	5.510011	5.380074	8.359362	8.817607	11.125004	6.417937	5.228238	6.043869	5.038462	8.42015	5.525582	7.544312	5.882955	9.540232	5.860147	7.12429	5.48526	7.870014	3.111001	3.157672	6.435049	8.012498	12.420283	7.934722	3.147789	5.650163	6.003283	10.770986	9.267528	8.450206	18.986974	8.577335	7.99018	9.967532	6.211756	6.004049	4.127713	9.397101	8.293401
ASF1B	0.067232	0.548376	0.663844	0.328692	0.654684	0.190189	0.252731	0.548821	0.468889	0.514375	0.130538	0.457061	0.446689	0.735666	0.431403	0.653048	0.771798	1.059773	0.092892	0.155852	0.120489	0.103127	0.28212	0.252565	0.167466	0.272507	0.554225	0.461048	0.280973	0.34926	2.729197	0.445068	0.545575	0.305383	0.201139	0.182639	0.037724	0.302398	0.904094
ASGR1	0.519742	0.360729	0.334626	0.438567	0.330823	0.335589	0.452921	0.298928	0.204167	0	0.29118	0	1.099263	0.310814	0.641056	0.485686	0.47624	0.04098	0.058	0	0.493552	0.515441	0	0.658684	0	0.341234	0.379591	0	0.954131	0	0	0.773024	0	0.373107	0.316659	0.333429	0	0.085249	0.250483
ASGR2	0	0	0	0	0	0	0	0	0	0	0	0	0	0	0	0	0	0	0	0	0	0	0	0	0	0	0	0	0	0	0	0	0	0	0.139518	0	0	0	0
ASH1L	31.389141	36.45235	66.511297	40.580661	63.111056	61.440656	32.855743	54.581663	47.73272	63.280181	43.422609	52.909326	43.012874	58.503465	38.583577	59.648432	42.814668	39.239433	20.927124	22.770342	43.321846	50.803328	64.595158	53.523802	21.921405	51.130827	36.040105	87.822653	58.399772	60.520466	95.720016	48.374125	49.764878	69.128509	57.09915	33.27249	21.798035	53.417018	43.720186
ASH2L	14.221048	19.325494	23.925993	19.983701	24.048566	18.719897	20.34255	21.72459	19.644044	24.617854	17.46853	28.474716	18.776776	24.074893	15.759477	23.115408	19.679945	15.400604	11.395356	8.818844	17.547229	17.547475	18.721551	15.612009	9.989039	17.093463	17.196238	27.392453	18.940618	18.653906	0	18.885394	26.716053	23.173668	28.88248	14.645496	9.499473	24.676905	22.225613
ASIC1	0.200732	0	0.098453	0.010624	0.064746	0	0	0.204806	0	0	0.030877	0	0	0.096686	0	0.038102	0	0	0.083235	0	0.101677	0.18393	0	0.019046	0	0.090843	0	0	0	0	0	0.276005	0.056667	0	0.406922	0.19606	0	0.044322	0.098879
ASIC2	0.013289	0.014941	0.071115	0.013592	0.000219	0.078438	0.073376	0	0	0.106416	0.019749	0.010132	0.006095	0.139525	0	0.070106	0.125226	0.118685	0	0.006041	0.034588	0.03211	0	0.035565	0.014797	0.012325	0	0	0.049917	0.011454	0	0.03561	0.0178	0.097156	0	0	0	0.11729	0
ASIC3	0	0.550554	0.465208	0.053628	1.034162	0	0.319408	0.425708	0.27314	0.503081	0.693034	0.192969	0.320211	0	0.941017	0.449522	1.084605	0	0.18257	0.187129	0.69754	1.051778	0	0	0	0.26622	0.552027	0	1.858003	0.544222	0	0.192855	0.519578	0	1.193056	0.423996	0.17381	1.120497	0
ASIC4	0	0.109105	0.100557	0.083268	0.102941	0.081302	0.049413	0	0.079853	0.042988	0.069945	0.076403	0.090125	0.059779	0.034593	0	0.055544	0.062164	0	0.051247	0.105659	0	0	0.113958	0.027885	0	0.040516	0	0.047059	0	0	0.083907	0.176151	0.16311	0.127221	0	0.008841	0.111334	0.097478
ASIC5	0	0	0.164311	0.044945	0.193685	0.078032	0	0	0	0	0.05578	0	0.015796	0.481987	0	0.055156	0	0.369447	0	0.009989	0	0	0	0.035323	0	0.00964	0.198927	0	0.123471	0	0	0.088343	0	0.028462	0	0.023413	0	0.057429	0.048795
ASIP	0.605022	0.863039	0.374059	0.891949	1.998822	0.287246	1.223957	0.745348	0	1.889659	0.847406	1.071178	0.623992	0.526051	1.047822	1.200243	0.876296	0.459724	0.259762	0.216997	0.712935	1.660554	0	1.626526	0.211716	1.046859	0.505802	0	1.31227	0.988428	0	1.217121	0.84815	0.98835	0	0.764519	0.690743	1.736085	0.433812
ASL	48.28419	43.796353	48.322704	31.14968	56.938781	74.410272	40.995709	87.099064	26.832112	40.141719	27.409522	47.946485	55.118042	46.116753	36.029746	105.307001	50.5079	36.31837	21.63815	16.861902	23.001902	25.069487	20.446312	41.572237	13.101558	63.757082	38.807446	35.977912	34.962013	46.841351	46.855584	45.195849	43.741459	51.838335	38.770699	18.987635	10.805893	42.525293	22.562798
ASMT	0.000313	2.623029	0	0.276808	0.000139	1.721654	3.00E-06	0.619005	0	1.075678	0	0.00019	8.00E-06	1.00E-06	0	0.431881	7.90E-05	0	0	0	0.89991	4.70E-05	5.00E-05	0.089022	0	0.467831	4.192765	0	1.466138	0.933229	0	0.000122	0	0	0.000194	0.629236	0	4.70E-05	0
ASMTL	15.788241	14.965511	14.925522	10.334942	21.897103	16.369939	6.588953	13.904324	10.870141	20.996425	12.991919	13.904477	10.002205	18.262513	12.028369	14.583223	17.135851	0	10.727546	11.45335	20.090111	12.539535	20.769779	16.694899	8.951239	16.977419	15.238583	0	18.517931	15.278587	0	16.355767	18.295122	11.6744	10.286127	13.134108	1.998026	12.821678	11.667647
ASNA1	13.014569	16.651997	18.31313	14.214655	13.291598	15.538604	15.935036	15.704612	12.865583	12.309938	13.03242	11.937909	14.242446	21.17873	11.246593	27.144229	15.855081	9.273789	7.440859	4.208296	11.625513	10.244178	9.41164	15.473699	5.448702	14.510803	13.666341	23.598388	16.71718	13.743514	10.649801	13.073376	13.37086	19.061365	13.812648	12.042323	4.135438	13.41371	19.272197
ASNS	4.912219	2.576617	2.948669	1.413622	4.159958	6.652113	3.38361	11.700026	0.001819	2.003906	5.304378	1.00E-06	6.104595	13.860384	5.01942	20.57547	6.225104	6.577762	4.512879	0.594761	5.806575	4.466812	11.89988	14.508715	12.538827	2.432744	6.44765	0	6.598312	3.383073	0	0.150643	3.182622	2.975794	11.038328	10.200142	6.278187	11.638912	6.171194
ASNSD1	0.776426	0	0.667041	0	0	0	0	0.422419	0	0	0.315445	0	0	0	0	0	0.344602	0	0	0	0	0.503832	0	0.332055	0	0.268569	0	0	0	0	0	0	0	0	0	0	0.220054	0	0
ASPA	1.605267	5.191797	0.785818	1.793054	10.277319	5.60318	0	9.375775	1.06959	7.037536	7.722365	0.76469	2.866708	4.262898	0.929995	4.45688	7.374032	1.956189	1.084447	2.931733	7.460119	5.377477	0.720997	3.144278	3.245028	4.903502	6.353398	6.633158	2.833762	0.869916	0	6.05562	2.3461	1.313815	3.515839	3.595266	2.167984	5.066138	0
ASPDH	0.137482	0.519918	0.261603	0.258626	0.210147	0.278846	0.242184	0.309395	0.445142	0.216635	0.2397	0.285679	0.536932	0.473948	0.461388	1.353801	0.357592	0.091872	0.087159	0.341269	0.291726	0.257712	0.642046	0.196361	0.110977	0.042101	0.548384	1.64795	0.651067	0.290931	0	0.141591	0.475119	0.112995	0.478761	0.293206	0.029259	0.547655	0.139921
ASPG	0.256215	0.758318	0.655079	0.541242	0.556299	0.494031	0.423913	1.649943	0.249335	1.125333	0.575061	1.457506	0.320469	0.70859	0.306477	0.29291	0.833591	0.735563	0.21129	0.168834	0.323712	0.850256	0	0.88516	0.158799	1.129742	0.876698	0	0.510651	1.436081	1.012886	0.497657	0.945467	0.867553	0.435616	0.356123	0.215935	0.592141	0.680701
ASPH	9.784641	18.87338	16.31131	10.833833	7.437954	19.804706	21.938519	14.313172	22.162695	10.311089	9.37798	11.164749	26.953316	13.898101	7.665661	11.768596	30.301134	12.969652	5.019638	5.014634	6.452381	0.000161	10.953453	6.993396	7.402981	14.197545	14.975686	0	8.564243	11.878704	68.789428	18.170676	1.581108	16.041239	14.57434	7.380274	0.077906	8.424783	1.798486
ASPHD1	4.060961	4.996179	2.414002	2.940059	6.339371	2.074441	3.591364	7.060099	6.736013	9.899801	1.556926	3.56137	5.765945	3.28898	3.685088	7.048428	5.748835	1.867686	1.038877	1.370856	1.29329	1.002424	0.375037	2.232983	0.685763	2.832273	3.304345	0	3.39456	5.315052	6.051825	8.031638	5.001323	3.171245	3.360409	1.007499	0.65617	2.310579	7.657056
ASPHD2	0.100111	0.592158	0.192969	0.51785	0.281238	0.260184	0.18516	0.442486	0.347668	0.216547	0.243927	1.485468	0.490311	0.305295	0.294597	0.468159	1.570279	0.165244	0.051959	0.127352	0.128835	0.180525	0.185614	0.474131	0.10717	0.631263	0.330752	0	0.407932	0.864875	0	0.395551	0.601589	0.172093	0.415832	0.175666	0.011621	0.340639	0.137594
ASPM	5.859671	8.629931	16.802808	8.939616	10.879978	5.4795	11.525329	5.989095	21.537155	13.102508	5.292861	14.273604	8.841097	19.093823	7.936146	16.593584	11.719023	11.334217	0.956374	2.19189	4.197672	12.755932	5.603716	9.835479	1.192429	7.993428	7.625487	16.775466	8.404928	9.106388	0.893712	10.707591	12.248551	7.337236	14.561167	4.686458	3.000983	3.702381	25.993828
ASPN	21.390566	32.273737	61.571279	27.295008	36.083166	32.085774	49.264236	24.498132	71.78654	71.08559	32.765836	53.271288	21.498686	46.303803	30.486842	40.815558	28.118612	44.927922	6.988303	15.959388	47.044659	38.535002	83.354827	89.627687	33.395999	31.914167	17.738414	68.446523	81.276692	53.4417	95.960979	55.367306	47.194199	49.16474	28.41124	22.864352	10.667618	34.106679	76.235128
ASPRV1	0.29319	0.554913	0.741602	0.3758	0.686647	0.483351	0.539452	0.620963	0.331015	0.744939	0.509663	0.458361	0.684723	0.573818	0.383678	0.436619	0.370429	0.827608	0.253561	0.212744	0.591733	0.577777	2.239974	0.321968	0.136571	0.591455	0.778039	8.078967	0.950493	0.503127	0	0.626746	0.380466	1.345323	0.796493	0.453948	0.135516	0.716192	0.612424
ASPSCR1	1.991208	2.172998	4.760535	2.434423	5.355093	2.982878	3.017867	2.920007	2.871511	4.231521	2.510963	3.282955	3.606815	3.668863	4.355189	4.107534	3.48397	2.486444	1.550823	1.476205	2.949658	3.773721	0.265226	3.376627	0.861826	3.630954	3.552808	0	3.226754	3.128569	14.827259	2.8805	3.66404	2.622989	3.605521	2.442503	0.560478	2.580565	3.847666
ASRGL1	0.259591	0.412192	0	0	2.070868	0.200617	0	0.705182	0	0	0.36034	0.907864	0.313988	1.730765	0	0.481376	1.596878	0	0.436358	0.385677	0	0.706674	0	0.931438	0	0.546884	0	4.669633	0.406731	0.538528	0	0.795306	0.496538	0	0	0	0.258513	0.4708	0
ASS1	17.77502	13.697004	30.14187	8.750921	16.537352	9.362388	4.262297	10.142509	16.681097	14.579807	7.69889	12.643191	5.81417	31.716606	4.169673	9.074376	9.859738	7.52407	3.947475	6.006023	12.183566	10.733172	0	32.411091	2.462183	11.387347	9.893784	0	4.287695	21.121848	0	17.060913	19.103877	18.162753	4.307755	3.878028	0.178072	8.785419	50.853075
ASTE1	1.502793	0.575084	0.610462	0	0.771147	0.862119	1.136834	1.882652	0.000485	0	0	1.714794	0	0	1.390059	0.598124	0	0.426788	0.146808	0.015726	0	0	0	0	0.218735	1.956704	1.850508	0	3.00E-06	1.799283	0	0	0	0.808295	0	1.170328	0	0.564758	1.224483
ASTL	0.0373	0.64631	0.031637	0.288209	0.139574	0.598438	0.395342	0.537777	0.292255	0.237229	0.828432	0.429087	0.617943	0.593707	1.053097	0.159651	0.854665	0.263283	0.08042	0.215786	0.366992	1.161357	1.048198	0.413707	0.099653	0.248609	0.287641	3.516487	1.385806	0.329331	0	0.278356	0.596663	0.535642	1.20817	0.363543	0.010424	1.023184	0.032904
ASTN1	0.109948	0.005322	0	0.020002	0.005733	0.022988	0	0.033232	0	0	0.023328	0.00699	0.014089	0.081322	0.009078	0.007002	0.016266	0.058516	0.010585	0.00889	0	0	0	0	0.010838	0	0	0	0	0	0	0.032739	0.032715	0	0.030044	0.015623	0.006925	0	0
ASTN2	0.268855	0.365976	1.119653	0.510092	0.319357	1.030686	0.657403	0.503828	0.171007	0.790555	0.892074	0.096803	0.251844	0.449413	0.397613	0.226409	0.853684	0.538546	1.18047	1.181365	0.8524	0.291947	0.920923	0.206384	0.408684	0.317308	0.572754	0	0.561824	0.67051	1.785512	0.520819	0.492057	0.231545	0.983677	0.838779	0.717173	0.727202	0.513412
ASXL1	44.325934	64.221918	54.508632	48.54209	78.940452	73.29796	43.66955	61.93412	79.732439	76.167244	57.864615	69.047389	64.542597	73.763658	57.089018	74.165791	64.069355	43.082636	32.681421	35.336297	56.524741	47.934259	62.84135	60.625524	30.688529	54.846343	51.90056	106.379056	81.783032	65.079351	135.299324	57.122431	63.756477	58.456193	86.848332	42.535461	27.417942	60.001207	86.83024
ASXL2	7.676916	8.362968	10.719235	9.12143	11.758311	12.974848	9.873599	10.07147	13.505164	14.594647	8.165369	16.46658	11.046065	9.948972	9.826437	11.329121	10.138378	9.105479	4.539924	5.05791	8.292622	8.64515	10.058817	9.881886	3.784383	10.236206	9.078966	19.071858	11.448426	11.606666	12.854617	12.217064	9.990205	12.46858	12.322129	7.032344	3.488669	11.18416	11.598987
ASXL3	1.715682	0.773765	0.627912	1.234113	1.026382	0.748508	1.277113	1.050864	0.989536	1.347272	1.685834	0.66098	0.866875	1.015787	0.896548	0.863132	1.258542	0.755765	0.798734	0.449404	1.60745	0.744672	1.551191	1.471904	0.790859	0.889822	1.289344	5.218975	1.408673	1.62342	4.488087	1.416116	1.095386	1.732304	1.246743	0.940116	0.610791	2.435239	0.738109
ASZ1	0	0	0	0	0	0	0	0	0	0	0	0	0	0	0	0	0	0	0	0	0	0	0	0	0	0	0	0	0	0	0	0	0	0	0	0	0	0	0
ATAD1	1.148177	0.617827	0.58319	0.268382	0.911949	1.032882	0.187231	0.971301	1.076165	0.728186	0.582488	0.836161	0.316826	0.135386	0.361785	1.07934	0.689951	0.236251	0.16205	0.319625	0.072235	0.378489	0	0.941316	0.358142	0.390052	1.284382	0	0.335225	0.462725	0	0.525913	0.666356	0.25898	0.640803	0.470394	0.134266	0.769148	0.709573
ATAD2	6.31389	10.789336	10.17802	7.275644	14.162307	6.772401	10.396858	6.701559	13.300187	8.899979	6.043245	10.647073	11.202941	10.313999	7.13675	10.972922	17.310851	10.468089	2.679966	2.69072	7.223961	9.373878	6.723704	13.761462	3.281526	5.897012	7.561756	4.400499	11.199914	7.147924	25.34177	8.217552	9.602897	7.092985	11.353375	4.418564	3.830293	8.455815	20.264251
ATAD2B	6.418485	7.397793	8.622257	5.716329	11.123689	11.585326	6.602338	9.265366	5.54566	14.526638	10.475222	9.958757	7.720293	9.556036	8.00177	9.972001	8.866866	9.329809	4.119847	4.848769	9.259982	13.308697	6.642811	11.317999	3.633667	7.682099	8.387242	0.019867	10.814231	9.493431	4.037251	8.19344	9.579771	7.086297	12.786615	3.615311	3.705281	10.322335	10.129722
ATAD3A	0.166862	1.051284	0.375384	0.292321	0.513042	1.992172	0.293202	0.74098	0.689337	2.608174	0.28183	0.802201	1.189414	0.6657	1.154135	1.385568	1.631488	0.525332	0.22532	0	0	1.443034	0	0.733216	0	0.322679	5.044445	2.696388	0.5116	0.608346	0	2.185222	1.522194	0.882792	2.294418	0.310594	0.029264	2.236602	1.645363
ATAD3B	4.806028	12.378286	6.865527	5.979974	6.907795	7.1416	4.439032	7.593734	6.063226	9.690842	4.474493	10.347243	6.576119	8.181504	8.124052	11.343045	13.193247	7.275678	3.450448	2.49978	8.071627	5.911858	5.962377	5.266158	1.97684	9.072231	14.197488	7.00E-06	9.71367	7.22791	0	6.449544	6.218898	7.31168	9.453319	5.108022	1.279186	3.006117	7.239467
ATAD3C	2.780082	2.159717	1.872917	2.547062	0.837514	2.063826	2.606433	2.019009	1.784984	1.787352	2.034412	1.420759	1.267506	1.18327	1.636897	1.981516	1.939087	0.900671	0.721664	0.706988	2.226171	1.338961	8.664208	1.441674	0.566788	1.960013	1.726667	18.021025	4.768238	1.920925	10.308233	1.925618	1.43933	5.191557	2.678094	2.340044	1.229013	1.62665	1.706893
ATAD5	1.577791	2.086486	5.541526	2.220038	5.859989	1.620601	2.108359	2.056428	2.372149	3.713662	2.386419	2.174347	2.861475	3.657336	2.439417	4.4462	2.948509	2.324873	0.532879	0.807785	1.951365	3.422246	3.864753	2.994531	0.660854	1.726311	1.94252	4.137513	3.484377	4.070191	5.262372	2.212442	3.500556	3.702585	3.853252	1.69787	1.316709	2.666878	5.170114
ATAT1	1.831441	1.059008	0.847234	1.12055	1.229633	1.165199	0.488012	1.304113	0.991688	2.201146	0.916016	1.641014	1.376153	0.979049	0.617119	2.131228	1.447679	0.656903	0.652225	0.37171	1.236737	1.070148	0.394047	0.995628	0.423247	1.669447	1.255873	0	1.31176	2.128133	0	0.949771	1.173222	1.412185	2.005345	0.580555	0.447638	0.685058	1.07206
ATCAY	0.114424	0.155787	0.236605	0.163377	0.150136	0.078367	0.246053	0.183203	0.092305	0.199161	0.175641	0.185615	0.159783	0.358672	0.057347	0.126835	0.243933	0.023151	0.043017	0.051827	0.180278	0.098202	0.04604	0.145789	0.149091	0.126202	0.073094	0.073991	0.121716	0.089235	0.250094	0.245359	0.079385	0.054472	0.481907	0.089796	0.054905	0.124687	0.2706
ATE1	1.970246	3.190457	3.433218	2.636324	4.748411	4.947468	0.762825	3.968641	2.043571	4.259532	2.55285	3.505621	3.207668	3.646215	1.343262	6.212231	2.918954	3.281492	1.223455	1.472546	2.827622	3.532847	1.836544	2.980953	0.898072	3.229686	2.850143	0	3.126358	3.34028	0	3.051617	3.570615	2.708838	3.005962	1.879765	0.83025	3.49358	3.873398
ATF1	6.038255	7.198246	8.193591	5.646395	7.998732	8.983136	8.717303	7.571217	9.754798	7.479581	6.224249	8.73462	7.303789	8.430239	6.474125	9.898408	6.00893	7.225747	3.099457	3.461595	6.52394	5.967963	11.893852	9.679744	2.63541	7.028039	5.537887	4.622071	8.29219	8.189213	1.041721	10.202251	7.164853	11.733737	8.730042	5.293699	3.267941	8.809356	11.029513
ATF2	7.177887	4.423768	2.625021	6.671492	6.221758	7.125787	6.35662	8.157849	6.762943	3.063076	5.998047	1.826451	5.24147	5.744961	5.602888	20.407799	3.811818	3.954476	4.202272	3.371251	4.843947	3.259003	1.296043	3.628478	3.929687	6.224737	5.775319	0	7.062944	6.644429	0	11.618994	4.002139	5.81545	10.29325	5.292201	1.487042	4.76654	5.645739
ATF3	0	0.068447	0	0	0	0	0	0	0	0	0	0	0	0	0	0	0	0	0.055746	0	0	0	0	0	0	0	0	0	0	0	0	0	0	0	0	0	0	0	0
ATF4	76.002519	118.840431	109.824916	85.769518	144.671309	168.853183	137.778162	139.491019	114.192812	122.531176	104.939261	151.647152	148.119826	114.813368	131.736144	238.46523	118.669674	104.016007	69.895412	66.264211	104.649144	120.445948	113.692762	129.58368	57.907859	119.327786	101.405044	166.139223	129.4861	113.65238	182.697436	142.887551	157.840532	138.805281	151.869262	85.047953	83.368801	109.989344	112.104217
ATF5	1.396246	0	1.802565	0.591802	1.769299	0.680143	0.91739	2.131976	0	0	1.697151	0	1.666105	1.105867	0	1.510006	0.641676	1.154006	0.62636	1.205821	1.816866	0	0	1.853846	0.642889	1.358436	2.141202	0	0	1.004866	0	0	1.841332	0	1.80496	1.232515	0	0.605287	0
ATF6	12.927953	15.366356	19.355181	15.708113	18.166458	21.197222	12.855911	15.63141	14.814924	16.515466	16.671523	18.432471	16.211469	23.406197	13.919814	19.432246	14.119224	11.673513	10.652573	6.973551	14.447492	22.05478	21.384883	20.264698	9.339906	16.428148	10.899249	32.975555	19.909877	16.025476	21.534941	14.685499	21.867726	22.725867	16.794907	12.416786	14.116633	16.564639	12.515794
ATF6B	4.66985825	6.642056	6.97738825	5.00378375	8.79468	6.443097	3.742031	7.06996025	4.79181125	10.04244325	4.22019775	7.3428505	5.529863	5.826681	4.44670325	9.120938	6.79567425	6.21222775	4.0108045	3.49112825	4.52941375	5.162044	4.1850595	6.01045325	2.36958	6.1182095	7.28558975	6.72616225	6.81167575	6.1165985	0.04412575	5.73432275	4.9483635	7.82584875	5.9519425	4.1534245	1.72650425	6.86684625	4.83860425
ATF7	1.274713	1.49811	1.100083	1.180156	2.35196	2.289978	1.705988	1.53777	1.41481	1.924334	1.468413	1.479504	1.401028	1.442357	1.02475	2.782744	1.683653	1.195139	0.727602	0.640439	1.241285	1.462896	2.937886	1.838599	0.680117	1.555364	1.597316	0	1.822873	1.445757	0	1.924535	1.237615	1.758075	2.056291	0.952116	0.600129	1.807373	1.592821
ATF7IP2	1.144062	2.227805	0.400242	0.696808	4.240859	1.382218	2.703226	5.285946	5.37723	2.548918	7.227792	5.501719	6.252043	4.090001	0.185913	3.185923	2.436583	0.572157	1.395028	0.607937	1.094415	2.007877	0.350956	10.824222	1.289051	4.852149	0.041193	0.040622	1.979963	1.658892	0	7.68721	7.04288	1.298798	9.231798	1.543451	1.363951	4.094378	0.003001
ATF7IP	6.39175	3.012319	7.432504	4.878798	2.809342	6.74537	4.05126	2.763972	4.762889	7.988882	3.124108	3.106662	2.650797	2.996021	6.980378	3.70134	3.432256	3.393991	2.653964	1.62719	4.061102	4.084905	7.466193	3.21734	0.424069	3.017577	4.33433	14.561027	5.513008	7.431708	4.599816	3.122206	3.422771	3.624617	4.017447	3.446709	0.097633	2.81668	4.410315
ATG101	1.837477	16.050545	0.632538	7.198922	8.728769	18.125856	15.379798	13.339692	13.269728	1.738788	5.634039	13.570251	1.874526	11.906307	13.057698	14.220423	12.223458	6.563564	1.526964	0.845831	13.845742	15.989543	11.80674	11.263078	0.745392	0.905033	9.46576	0	16.423734	11.132919	28.350608	13.909242	8.642588	12.021094	15.921089	1.407965	2.24813	9.634461	13.450868
ATG10	9.906546	1.21221	8.221381	3.403998	2.515558	2.517307	1.362979	2.617758	2.236705	9.642562	2.505263	2.204614	9.564657	3.006418	2.069745	1.675449	2.038825	2.358906	5.554026	5.31996	2.717268	2.636735	5.175963	1.163876	5.142589	11.576447	3.673976	6.240382	3.973377	1.463188	13.190736	2.885569	2.297248	2.974891	1.312022	6.478568	1.658437	3.041593	2.466144
ATG12	1.21644	0.784615	1.715687	0.793162	1.36563	1.994464	0.855979	0.767427	1.23321	1.4678	0.670326	1.928394	1.138234	0.796956	0.599709	1.940487	1.658866	1.090743	0.303133	0.379541	0.58297	0.534171	1.069115	1.578783	0.597231	0.979424	1.028261	2.940283	1.348016	0.833534	0	0.649906	1.137642	1.735636	1.441951	0.830022	0.418488	1.149667	2.951839
ATG13	0.043697	0.005	0.032011	0.024584	8.00E-06	0	0.092581	0.016009	0	0.070603	0.11745	0.090599	0	0.018316	0.019744	0	0.125114	0.712427	8.90E-05	0.083846	0.280602	0.020362	0	0.123125	0	0.012171	0	0	0.140092	0.234404	1.00E-06	0.000251	0.043715	0.31496	0.158251	0	0	0.070837	0.123994
ATG14	2.664178	3.584823	4.664538	3.140842	6.157026	4.743443	2.955379	3.152373	5.505932	5.669457	3.506832	5.871354	4.353091	3.582005	2.404138	4.527455	5.321369	3.529559	1.650202	1.724271	2.654266	3.394431	3.222127	4.623571	1.592473	2.991073	3.719941	2.516726	4.180816	3.865463	15.583702	3.008564	3.158363	4.189054	5.197787	2.677216	1.657448	3.676319	4.137607
ATG16L1	2.996866	8.544977	10.270688	5.510763	10.003927	8.07886	1.941077	5.758414	11.073489	15.490202	10.256655	10.658209	11.672226	10.903467	12.423441	4.679107	8.766118	10.386294	2.684763	2.419492	6.303767	7.114902	18.390861	8.818186	2.522374	7.454117	6.856572	57.707183	12.302001	11.484281	7.178903	6.781476	8.326651	8.811876	14.491545	4.433392	1.362319	5.004098	7.183502
ATG16L2	14.956514	16.754033	12.227731	16.631483	20.828321	13.669313	13.978223	16.712814	16.748831	19.096064	18.797522	17.648978	24.731326	20.590036	19.532823	21.882044	23.178536	23.270941	10.42463	8.088498	19.74296	22.937762	20.814423	16.892099	5.236562	19.622402	24.372257	27.1434	22.12593	13.551775	30.976363	19.708109	14.760707	28.910409	23.785324	13.70205	3.267074	24.329127	17.202722
ATG2A	6.86947	13.958144	5.317081	7.745673	12.708768	11.479381	6.457527	6.772022	6.619536	12.765096	5.438473	13.560565	14.506326	7.15602	8.650162	12.726045	14.469192	10.007235	5.77449	4.725453	6.289747	11.971211	6.414299	9.069642	3.799483	9.449088	13.006337	9.62414	14.13576	9.602762	8.715905	7.961123	8.152089	12.318936	11.092113	5.291845	2.414054	7.480073	7.651782
ATG2B	7.477177	8.046523	7.570857	9.773544	10.650074	11.676954	8.337124	9.630157	6.806933	14.972806	10.156085	9.456072	9.467778	10.397223	8.064518	11.550515	10.41826	10.308012	8.091484	8.378321	9.944998	12.357912	14.591337	14.158166	7.737123	8.603497	9.91073	17.421366	13.842401	11.715145	14.244852	10.919895	12.309182	11.242075	12.786057	11.070606	7.460576	12.118418	10.160204
ATG3	33.590389	51.272648	70.251276	58.774426	59.245915	64.486447	69.120711	48.925839	58.878307	69.341871	44.215717	57.213919	68.485184	72.714618	50.434585	110.190926	46.555764	30.497189	27.177938	25.273726	37.147095	55.315176	46.918852	54.110973	24.884914	44.714983	39.644913	83.42459	54.752997	63.846079	23.448184	79.707102	63.033771	91.798296	49.986161	49.193081	35.255056	59.251968	85.899106
ATG4A	5.671459	6.438483	4.348062	6.262444	1.851557	6.316344	4.077006	5.765917	4.04106	2.63186	7.076608	6.867641	4.565882	7.61698	4.370812	10.766289	4.423536	4.378379	3.642453	2.496776	6.105709	1.941988	10.270058	6.773271	2.98567	5.972627	5.580604	0	4.075105	6.413822	0.283408	4.647994	6.350006	11.333952	6.043474	3.435022	5.334154	4.618797	2.759298
ATG4B	3.424116	4.531945	6.082255	2.299408	6.585518	4.878379	4.327872	4.104401	3.947702	6.940651	2.544784	3.221251	3.990826	5.881423	2.941775	4.54003	4.142948	4.896502	2.531194	2.036541	3.983577	6.797164	3.526724	4.651193	2.597828	3.954822	4.367078	2.687139	3.885592	3.261038	21.336029	4.707493	4.070435	6.625126	5.945235	3.081325	1.718023	3.610791	2.20448
ATG4C	0.514575	0.62802	0	0	4.098774	2.009963	0	1.551487	1.366964	0.93437	0	0	1.95217	0.979355	0	1.902468	1.364607	0	0	0.212004	0.561931	0.566812	0	1.828437	0	2.350029	1.103148	0	3.932958	0	0	0.717698	1.744852	0	0.809969	1.034666	2.019568	3.656918	0
ATG4D	2.337658	2.469801	2.724871	0.809873	0.686501	1.588074	2.207109	1.566609	0.692415	1.255946	0.140893	1.615744	1.2859	0.223864	0.791652	1.483642	0	2.175038	1.63045	0.465502	1.829617	0.926235	2.80892	0.846018	0.604109	2.46617	2.958231	0	1.618522	0.177186	0	2.283396	1.632997	1.056211	2.068408	0.575852	0.369579	1.562573	1.299752
ATG5	3.748531	0	0	1.499146	0.933906	1.912376	0	3.232104	1.202133	0	0.633332	0.004575	0.381396	2.68368	0	1.360967	1.896848	0.516378	2.817441	1.189818	2.598783	2.202258	2.146963	2.319968	0.661084	1.5032	1.496716	0	1.373666	0.016252	0	3.18117	1.644649	1.703012	1.368913	2.504206	0.288572	3.03207	3.00E-06
ATG7	0	0	0	0.149733	1.796453	0	1.107997	0.10413	0.689171	0	1.497738	0	0.785707	2.43344	0	0	0.370235	0.527786	0.745767	0	0	0	2.00E-06	6.00E-06	0.064559	0.587796	0	0	0	0.528602	0	1.869996	0	0	0.550859	0	0.002857	0.940585	0.891375
ATG9A	5.339408	5.024822	7.209855	5.43839	9.980097	8.631173	6.165672	6.519018	6.988357	9.343992	5.184243	7.899429	5.489813	8.002571	6.191785	4.576991	5.879934	6.385831	2.381888	4.530927	3.652028	6.624639	8.244429	6.571015	3.100141	1.225262	6.497993	5.295329	5.573066	6.82908	0.926843	7.351533	6.368525	9.930887	2.864642	1.707449	1.789352	8.312332	5.400478
ATIC	57.538868	65.949112	140.207522	62.661277	105.792239	73.145718	68.906455	105.361417	73.654347	76.002632	62.857988	85.260333	71.539253	100.412762	59.957948	124.747657	79.572652	61.479841	33.925392	28.322524	61.239878	55.540544	72.636737	93.84512	32.247946	68.247387	52.757938	66.169016	63.799855	80.193913	96.620722	65.79152	97.948704	75.770778	88.697953	52.200547	30.847632	76.656818	84.194291
ATL1	0	0	0.097881	0	0	0	0	0.206618	0	0	0.185152	0	0	0	0	0	0	0	0	0	0	0	0	0	0	0	0	0	0	0	0	0	0	0	0	0	0	0	0
ATL2	2.425191	3.649643	4.136145	2.547344	2.716921	7.366713	3.586651	5.284782	2.802423	6.840459	2.90279	5.834021	4.639048	4.977829	3.465038	4.384998	4.380899	5.04796	1.898752	2.324019	4.078199	4.722804	10.569026	5.823067	1.051686	3.618543	4.866533	0	7.064663	3.461292	14.433521	4.114683	4.134176	5.146683	5.139058	3.100113	1.296767	4.899356	5.126961
ATL3	8.949074	9.213028	12.379767	10.946312	9.050287	15.681331	9.299515	6.787732	16.87798	13.610614	8.989926	12.818784	6.618931	17.312375	8.691668	12.529057	9.790404	9.450256	4.486115	3.428356	11.88358	11.840676	13.98838	13.963957	5.833319	8.498513	8.899989	1.00E-06	13.339138	10.604449	1.00E-06	10.558089	15.703126	18.875922	13.37468	6.779561	4.225657	12.19903	13.641647
ATM	34.958042	35.359843	40.522663	42.054652	53.779428	47.262553	39.233879	38.046024	40.564845	55.248275	67.089486	38.322215	47.729365	70.724395	39.987644	52.938049	52.204333	46.292137	22.647654	24.273052	52.041303	46.495914	62.959685	57.383908	21.565638	43.705164	35.312609	103.958164	44.925318	39.17498	0	49.39006	64.715525	51.82779	80.906375	42.866031	27.145712	64.074378	56.170074
ATMIN	4.346035	5.261118	10.268242	6.057827	6.717817	7.687908	7.489122	6.399523	11.2823	8.165508	5.793634	8.592901	5.786509	8.46187	6.234703	11.510288	7.343032	5.204413	3.06707	2.62539	6.258696	7.862007	5.635498	9.15418	2.726614	6.401413	5.681606	18.227742	7.815575	6.595065	2.00E-06	6.272796	8.554049	8.124183	9.742562	5.259815	3.908005	7.156017	8.363199
ATN1	0.080923	0.053205	3.35083	0.167435	0.063527	0.018118	1.684341	0.014349	1.057975	0.438468	0.043436	3.175426	0.112686	0.587756	0.319497	0.527185	0.059448	1.740196	0.084846	0.760703	0.352231	3.818579	0.120304	0.16072	0.006796	0.076715	0.3069	8.846306	1.562451	1.928654	5.861285	0.393287	0.843445	1.690033	0.185446	0.026426	0.101704	0.259601	4.186248
ATOH1	0	0	0	0	0.175531	0.022171	0.029139	1.098891	0	0.085118	0	0	0	0	0	0.093671	0.557519	0.036654	0	0	0.062883	0	0	0.020015	0	0.066119	0.12044	0	0	0	0	0.04998	0.32506	0.095747	0	0	0	0	0
ATOH7	0.077813	0.053981	0	0	0	0.02936	0	0	0	0	0	0.037746	0.017808	0.047254	0	0	0	0	0	0.033797	0	0	0	0	0.018467	0	0.016022	0	0.077291	0	0	0	0	0	0	0.066013	0.034873	0	0
ATOH8	0.239434	0.336593	0.132577	0.099387	0.348937	0.232349	0.163044	0.174337	0.06692	0.2292	0.25411	0.170741	0.360432	0.286871	0.119809	0.120239	0.300391	0.193402	0.197705	0.101736	0.235157	0.095214	0.621606	0.116518	0.161336	0.268315	0.28203	0	0.384319	0.1784	0	0.078888	0.374518	0.369509	0.257436	0.087832	0.129095	0.190954	0
ATOX1	16.833205	28.116138	36.910413	27.365907	24.007342	29.948003	28.562315	22.647841	24.511634	24.510424	18.985595	25.245801	21.800271	38.337989	24.394106	38.279081	28.862899	21.61825	12.630496	10.305934	27.715132	27.067682	21.533562	35.20823	12.582118	27.862882	29.108856	25.622848	35.929024	18.447534	0	22.467709	24.816208	30.749135	25.943331	19.513561	6.520588	27.7154	27.131733
ATP10A	6.50601	8.86818	7.34731	4.262259	3.604173	11.046173	3.989053	3.930871	5.367566	8.471274	4.177106	4.590785	6.272293	5.924135	8.339636	8.036443	6.165908	6.434554	1.620243	2.810852	9.262881	8.10444	5.861121	9.792271	5.02283	5.68457	5.200738	11.008129	11.611659	6.397321	9.837983	5.094602	6.115708	6.815978	9.302425	3.000713	0.638844	5.303767	4.647912
ATP10B	5.273454	3.872217	15.086733	3.383079	8.680597	7.614092	6.426766	1.111734	0.122429	1.593524	1.403988	2.605192	2.716586	2.551071	8.409941	5.656149	12.959267	1.688427	1.357546	0.921372	2.154742	3.102902	1.028217	8.057738	0.620777	7.365019	1.94261	6.807262	5.874721	12.22579	0.985518	15.074181	4.940848	3.131762	1.206671	2.617878	0.631833	4.3585	1.463489
ATP10D	14.537634	14.280621	17.318323	11.570597	15.722813	17.051924	11.015069	10.968449	13.115504	19.209693	17.546551	13.866544	15.849025	23.659361	12.208424	25.743977	15.874763	16.065611	8.647785	6.178511	19.383655	17.789708	26.424251	20.390004	9.090009	15.167514	12.438412	35.680932	21.426598	14.056104	29.801652	18.071504	21.185342	20.074078	24.944845	10.84455	6.10874	20.270818	12.230091
ATP11A	9.808968	12.444406	7.637089	9.869318	17.078709	65.3012	6.288865	24.402046	6.941501	16.591429	7.962708	20.906268	13.531875	8.522095	12.877079	38.957033	10.571238	13.179864	6.109341	5.458767	10.10017	7.56187	2.909821	17.762161	3.677605	15.489386	10.748566	43.166532	14.610409	12.294647	0	22.249297	15.278037	17.503273	15.223761	8.754571	3.909694	11.145155	6.782585
ATP11AUN	0	0	0	0	0	0	0	0.011139	0	0	0	0	0.023251	0	0	0.011587	0	0.016021	0	0	0	0	0	0	0	0.007063	0	0	0	0	0	0	0	0.04201	0	0	0	0	0
ATP11B	20.928201	23.258674	36.153262	24.397378	37.369269	41.758242	30.026176	24.223763	36.876177	30.614138	22.855235	45.237678	34.08065	30.621026	25.530259	53.291021	29.110805	17.491729	10.746302	8.387684	20.969383	33.952159	43.455546	37.675211	10.359498	23.680643	20.676608	29.674941	33.53502	37.21602	55.89949	37.922715	39.128141	40.618156	30.194339	19.582224	14.628113	31.921298	38.502008
ATP11C	3.679157	3.972958	7.22493	5.75332	6.245823	7.122265	5.499853	5.897033	7.937875	7.974816	5.683699	6.376853	5.131711	9.246268	5.438548	6.524487	6.255202	6.230208	2.264493	2.667508	7.577849	7.477108	8.82934	9.991357	2.630836	4.881957	4.032987	16.801103	8.031346	6.254388	0	6.248196	6.806177	8.183074	10.012421	5.874665	2.317566	4.205428	7.219853
ATP12A	1.50E-05	3.00E-05	1.20E-05	0	0	9.00E-06	0	1.00E-06	1.80E-05	0.000121	0	5.50E-05	1.80E-05	7.00E-05	7.40E-05	4.00E-06	2.60E-05	0.000305	1.30E-05	0.000117	4.90E-05	0	0	0	2.60E-05	0	2.80E-05	0	0	1.90E-05	0	0.000225	8.80E-05	0	0	0	1.90E-05	0	0
ATP13A1	9.976301	14.933573	10.519746	11.004089	16.875658	9.790883	7.82644	14.056137	8.53242	15.125469	8.970868	13.13263	13.816853	13.070942	12.598165	21.340173	17.913559	12.136405	8.803797	7.872813	11.667744	9.979518	5.85091	10.923837	4.955649	16.954985	17.022531	14.507918	15.200404	11.716896	11.516262	12.159033	9.857933	13.233363	14.175918	9.084448	3.438623	14.662994	10.302396
ATP13A2	12.073423	13.209576	10.7129	12.671578	11.96757	18.079525	9.688711	10.513534	8.149074	22.227077	11.914418	13.780833	10.970054	10.917462	9.708516	22.547441	20.087013	12.969864	9.570072	13.799945	9.659007	11.801217	0	11.44401	8.278683	13.896882	13.484393	11.905831	11.706476	9.104468	0.441419	18.592046	16.064751	12.314757	12.021985	8.993557	4.531468	20.47404	8.653897
ATP13A3	34.512262	35.268511	33.576131	36.059265	41.633477	60.107521	53.160118	35.018733	48.931456	42.046106	25.994952	54.474124	44.935835	55.454594	46.295241	69.923268	35.886178	25.648636	19.667709	17.915201	56.99937	80.666841	34.39928	69.152247	18.449063	37.565069	31.829222	53.556146	54.806004	50.15848	62.371095	43.509228	47.23747	59.367225	43.659555	37.241775	11.667567	39.262916	53.725856
ATP13A4	7.621451	3.579703	0.661529	3.918802	29.839386	9.119753	8.662084	10.593054	0.172129	4.20321	5.434219	6.873257	5.258131	3.076643	1.442453	16.334993	4.527807	2.9363	8.226555	5.192559	2.696572	3.164466	2.008564	2.993353	4.169506	7.633729	8.368366	13.263594	3.419526	5.337927	0	5.06461	6.968633	4.435059	1.16597	5.751394	4.084014	5.440613	0.253078
ATP13A5	0.217462	0.066201	0	0.151036	1.360992	0.097274	0.075502	0.22211	0	0.029823	0.12347	0.026503	0.031264	0.041473	0.008018	0.236516	0.115575	0.01727	0.122309	0.110571	0.048852	0.168294	0.163622	0.171926	0.05794	0.162385	0.320383	0	0.043567	0.075063	0	0.110551	0.093054	0.06802	0	0.161945	0.042965	0.086306	0.231904
ATP1A1	230.828175	374.510368	182.558301	283.27289	502.826083	480.985559	352.001446	379.151794	141.478638	223.081306	245.85009	299.068723	268.460492	502.002448	196.910051	405.352088	257.482578	120.456044	355.210583	174.328821	215.577435	214.473857	129.091997	246.430258	172.866975	225.834918	226.323942	152.083864	236.893502	381.976758	119.961488	274.435207	258.123348	327.374101	143.740232	235.569784	192.729116	333.477967	230.509259
ATP1A2	1.277795	1.923455	0.629139	1.323638	12.224594	10.455563	0.260805	3.338504	0.265762	14.156577	1.93155	0.682099	2.374608	1.848049	1.255029	1.18462	1.083205	1.29394	0.931076	0.683915	2.360594	2.034801	35.297449	1.098941	0.518287	1.976073	4.788415	5.03377	1.766966	0.785989	2.987692	0.679823	2.451316	1.36232	2.60582	0.442508	0.558307	4.941161	0.392025
ATP1A3	0	0.139417	0.712122	0.262017	2.691174	1.330364	0	2.439333	0.478403	0.872677	0.729627	0.3911	0.865571	0	1.65026	2.574783	1.483107	0.670406	0.238283	0.293362	0.288145	0.899294	0	0.136876	0.094643	1.393954	0.927014	0	0.882385	0	0	0.686185	1.270059	0.561103	1.970162	0.765592	0	0	0
ATP1A4	0	0.086325	0.536953	0.093837	0.186265	0.145784	0	0.058932	0.008065	0.182249	0.038826	0.043707	0.229314	0.121827	0.073407	0.081391	0.213578	0.145884	0.020054	0.025758	0.019384	0.02766	0.397306	0.061176	0.004186	0.14273	0	0	0.300071	0.108183	6.362164	0.189556	0.088689	0	0.395063	0	0.008024	0.105661	0.070959
ATP1B1	59.68493	97.649876	152.392091	72.748653	174.18094	110.407643	85.89107	268.457493	115.070479	42.334701	53.389967	118.271978	100.710722	406.294099	88.311338	155.603678	79.041396	39.425445	57.198955	35.770592	38.940485	60.382785	38.932834	133.882141	34.127949	202.372813	80.053236	49.979352	55.551952	167.034679	12.584648	98.295715	93.374946	231.252175	24.297785	60.538209	32.602573	122.950786	27.116182
ATP1B2	1.142485	0.896748	0.78242	1.090192	1.088879	2.135266	0.571711	1.708016	0.661038	1.504219	1.04991	0.580011	0.942753	1.089155	1.069419	1.486922	1.103003	0.21913	0.447836	1.055068	1.406691	1.056846	2.938598	0.436075	0.733821	1.159464	0.80048	0	1.226151	1.289699	0	1.822788	1.19131	0.885794	0.95883	0.612478	0.657747	2.01849	0.235055
ATP1B3	25.386556	39.917032	25.31398	35.584329	37.341294	75.786256	21.710225	13.035313	33.98437	27.821078	15.500712	39.222948	68.855357	42.634186	25.370775	24.539056	27.453425	16.455893	10.52904	7.081013	32.05129	62.350292	31.38289	50.879977	9.042598	16.926073	22.740247	43.128368	66.965879	27.006352	74.340424	33.43752	28.62014	27.995599	66.11872	18.59794	5.869816	22.806606	44.090434
ATP1B4	0.000852	0.002599	0.003779	0.001079	0.001905	0.001556	0.001382	0.000744	0.00177	0.003854	0.001347	0.002186	0.000341	0.001573	0.00139	0.001552	0.002427	0.00091	0.000622	0.000277	0.001453	0.000779	0.002931	0.001646	0.000512	0.000936	0.000592	0	0.001414	0.00401	0.034772	0.00044	0.000922	0.002816	0.001058	0.000727	0.000435	0.000777	0.004787
ATP23	1.904391	2.213626	1.731419	1.683616	1.193087	3.669203	3.02059	2.330494	3.354511	2.156623	2.708501	0.870498	2.347912	5.675794	1.883534	4.903581	2.598979	2.170352	1.403351	1.000469	2.138308	2.707062	2.440919	3.120117	0.646078	1.169565	2.922883	0	3.240832	0.729447	0	1.856305	0.788257	2.358114	2.119375	2.555008	2.16425	0.958904	4.251839
ATP2A1	0	0	0	0	0	0	0.34439	0.208334	0	0	0	0	0	0	0	0	0	0	0.503938	0	0	0.508533	0	0	0	0.310482	0	0	0	0	0	0	0	0	0	0.106823	0.358521	0	0.084074
ATP2A2	17.165539	23.329053	24.595843	17.925193	26.445059	33.561945	22.777712	17.132694	29.039909	23.20494	15.606155	27.133513	24.241541	33.68037	24.761736	29.464372	19.052763	25.449303	8.660817	7.417182	29.141752	33.026868	28.439666	26.262698	7.920399	24.205122	15.778301	38.310426	33.519083	23.165077	26.913652	24.165754	27.873926	39.739289	27.001802	13.705496	5.000815	30.723644	31.555826
ATP2A3	3.122109	6.581981	1.417449	1.915919	1.54823	3.71487	3.255009	6.064868	1.615432	2.320654	3.661445	0.000197	9.181112	3.117646	8.860299	6.577712	6.550543	0.076397	2.71294	4.391562	5.793507	4.796932	0.010252	4.069267	0.56056	5.25392	13.831396	0.98203	6.73353	9.291672	0	3.375298	2.886152	3.84193	1.255961	4.181909	1.079816	0.121813	2.43954
ATP2B1	11.671495	13.43061	9.707885	15.849491	33.526842	27.446442	15.167852	16.304992	18.087001	15.031817	14.927607	17.683398	19.271655	19.177556	21.442656	27.000578	18.637194	12.86121	8.238505	8.994762	21.362517	30.709223	18.416423	21.042923	8.112441	17.819306	18.992624	36.153914	23.923872	23.425939	2.00E-06	21.070806	18.789407	21.885187	27.937692	15.716492	6.887102	22.633482	36.484621
ATP2B2	0.197526	0.038818	0	0.232085	0.026748	0.094281	0	0	0	0.296872	0.037572	0	0.101485	0.257696	0	0.031422	0.213619	0	0	0.041619	0.261268	0.13582	0	0.132551	0.022579	0.187666	0	0	0.165265	0.097646	0	0.181388	0.12766	0.079875	0.139909	0.084057	0.034715	0.442906	0.169845
ATP2B3	0.040263	0.053695	0.126537	0.052128	0.034617	0	0	0	0.095271	0	0.051743	0.061399	0.034767	0.122983	0.099253	0.042274	0	0.090778	0	0.024389	0.045257	0.034703	0	0	0.001986	0.039559	0	0	0.148142	0.06967	0	0.11498	0.03232	0.172124	0.12981	0	0.026558	0.127308	0.023882
ATP2B4	18.617949	29.79297	31.409673	22.554181	11.107612	49.493227	23.387137	20.47158	31.524726	21.981973	17.291241	28.438106	23.781442	35.315198	23.532957	19.379089	25.311452	13.585155	8.135683	8.277781	24.719944	26.934421	0.35362	32.513615	9.064771	30.050042	9.843409	35.784753	27.642545	25.03862	50.164867	28.137472	34.362686	36.982257	41.958887	14.184535	5.653093	20.440673	27.173594
ATP2C1	5.445845	3.104662	8.259214	5.014811	1.96424	12.751436	3.373746	0.229367	2.982723	1.74541	1.953492	3.492341	5.186855	3.522162	1.18069	3.15009	3.397691	0.418767	1.452469	0.907684	5.798268	5.290958	0	1.567744	0.205739	3.203279	1.495109	0	8.014104	2.247683	0	6.434633	6.759592	0	7.130802	2.608461	0.14032	1.164607	6.440479
ATP2C2	5.750849	2.429196	4.396003	4.716624	9.623535	6.145701	3.56234	21.232809	0.711722	5.348781	2.670757	21.717456	16.500707	5.472774	9.206386	34.652565	9.349751	13.337842	1.368606	1.824352	1.489615	5.99126	2.759545	4.079476	2.279645	11.813184	10.697471	5.992641	5.17467	5.573381	11.468556	1.923032	14.569664	5.340719	10.880301	1.191531	0.339513	4.506695	8.574189
[truncated: 17,266 more rows]
